# Supplementary material for: Transcriptomic Analysis Reveals Fibroblast Growth Factor 11 (FGF11) Role in Brown Adipocytes in Thermogenic Regulation of Goats
Source: Int J Mol Sci. 2023 Jun 29;24(13):10838. doi: 10.3390/ijms241310838 (PMC10341626; doi:10.3390/ijms241310838)
Supplement: Supplementary file 1 [file ijms-24-10838-s001.zip › Table S1.xlsx]

## Sheet: Infomation of differentially ex
Table S1: Infomation of differentially expressed genes between BAT and WAT
gene_name	L01_FPKM	L01_count	L02_FPKM	L02_count	L03_FPKM	L03_count	L04_FPKM	L04_count	L05_FPKM	L05_count	L06_FPKM	L06_count	L07_FPKM	L07_count	L08_FPKM	L08_count	log2FC	FDR	regulated
HMGCLL1	0.495102	167	0.581823	194	0.943025	320	0.982472	351	1.59698	586	1.61131	504	3.06006	971	4.08536	1036	-1.667	0.000888035	down
CILP	7.11411	4170	2.76056	1210	6.42844	2940	2.04903	1206	18.2675	9904	9.35281	3892	19.814	8858	12.781	5215	-1.58114	0.000354984	down
SH2D4B	0.00409	3	0.0309	15	0.088337	47	0.059112	31	0.661443	296	0.887034	155	0.751929	93	0.281283	100	-2.83295	0.00054563	down
Goat_newGene_4328	6.81685	3078	2.04584	663	5.65494	1881	0.538168	367	0.075031	52	0.082445	48	0.003365	3	0.044177	24	5.45183	7.12e-10	up
Goat_newGene_89876	4.64489	2521	3.86684	1815	2.06255	1068	0.973019	756	0.716262	517	1.41411	1130	0.484761	414	0.825904	461	1.17746	0.0406942	up
RAD1	8.60426	2443	13.5462	3104	6.09203	1729	10.8375	2915	4.38629	1181	4.81132	1169	5.0048	1332	4.50332	1119	1.0208	0.00276086	up
CRIM1	4.51086	3352	6.17358	4366	5.06931	3872	8.6775	6116	16.2551	15482	10.46	7748	14.3537	10960	12.0205	7672	-1.28893	0.00010689	down
LDLRAD4	5.52912	4796	4.24531	3355	5.64803	4758	4.82549	4700	21.0281	17826	19.6302	13272	22.6077	17641	12.0526	7637	-1.73799	8.69e-08	down
LOC108637289	0.304017	139	0.605112	229	0.187369	131	0.813093	189	1.50723	693	1.0794	400	2.13643	843	1.94569	654	-1.95276	8.95e-05	down
TRPS1	2.21482	7961	1.22296	5916	3.25327	14213	1.15696	2754	4.00623	10527	5.50684	11086	8.83558	25307	10.6867	41142	-1.61028	0.00437436	down
SCRN2	3.09561	621	2.01764	393	3.49557	750	3.30994	707	0.956166	204	1.31232	240	1.32803	230	1.72809	283	1.26919	0.0116977	up
LOC102182395	0.579182	90	0.545682	88	0.739948	88	0.742633	123	2.55872	341	2.21977	261	2.76556	314	1.04662	100	-1.44046	0.0210419	down
RASGEF1A	0.045224	17	0.02662	12	0.483532	55	0.02778	12	1.68455	597	0.37859	114	0.588329	181	0.74118	195	-3.54376	5.33e-06	down
WNT5A	0.848582	437	0.785236	400	1.92826	1034	0.882544	467	1.47552	961	1.84979	1083	2.30902	1193	2.18989	1208	-1.03234	0.0228593	down
ALDH1A3	40.6734	14476	34.7828	12084	42.5264	15983	27.4343	10269	14.7394	5555	15.5831	4949	17.8288	5905	22.1128	6415	1.13263	0.00012319	up
TCF21	2.81515	323	2.15788	256	4.40923	592	1.63333	218	3.94556	527	15.9398	1804	15.0838	1803	12.4227	1274	-2.08512	7.07e-05	down
EMC6	38.0314	3358	32.8524	2832	26.7186	2492	24.3931	2266	14.2123	1329	8.94706	705	15.126	1243	11.8298	852	1.36763	2.85e-05	up
COL14A1	4.94654	3166	6.49404	4070	17.0127	11382	4.0468	2739	17.7352	12103	23.1645	13378	18.6036	11182	14.6888	7619	-1.16613	0.0140918	down
MTX1	26.6174	5078	24.0526	4432	18.7861	3734	20.1469	4021	10.2809	2206	7.26917	1316	5.48522	1015	6.31625	1084	1.56251	2.65e-06	up
MAPKAPK2	20.9009	5515	25.2397	6470	19.0625	5214	22.6123	6200	10.1485	2810	7.11173	1680	7.44952	1847	10.44	2255	1.38581	3.16e-07	up
MYRIP	0.123632	66	0.358916	145	0.556418	272	0.701049	259	1.37421	576	1.53895	711	1.49904	688	1.77923	725	-1.97358	0.000417625	down
NNT	155.869	71017	188.425	83789	222.971	107301	234.303	112264	28.4809	13746	35.3844	14382	30.1443	12783	39.2126	14569	2.66089	7.37e-18	up
C1QBP	130.953	15985	134.407	16014	121.357	15643	140.451	18030	44.1243	5703	35.8354	3903	36.4742	4143	33.8096	3364	1.878	3.4e-11	up
SLC9A3R1	2.4379	499	2.58184	516	1.95358	422	1.98665	428	10.0849	2183	12.4582	2273	1.16138	221	2.95928	494	-1.57686	0.0250334	down
LOC108638604	3.92614	1424	5.48199	2008	6.86261	2541	3.44936	1605	6.69369	4282	10.2921	3383	8.14645	4203	14.8464	4133	-1.15492	8.33e-05	down
SPI1	0.697018	123	0.971456	167	0.687866	127	0.460249	88	3.14972	584	1.30247	205	1.50302	246	1.39139	201	-1.3179	0.034667	down
METTL1	4.79456	1022	8.54295	1896	3.7283	866	5.19755	1176	3.0227	740	1.77484	367	3.10644	655	2.58539	493	1.10589	0.0125566	up
IVNS1ABP	26.1976	17545	37.658	17970	26.7613	23321	28.0105	24844	69.1061	42565	58.2319	48698	74.2908	60025	74.5538	51204	-1.36028	7.81e-06	down
CCDC183	1.56811	807	0.812932	299	1.83631	1082	2.79379	973	0.61685	185	0.358172	147	1.05127	387	0.49737	162	1.78059	0.00153248	up
MRPS25	73.1625	5354	58.0091	4144	57.1557	4417	60.5116	4657	25.5493	1980	24.1065	1574	18.9566	1291	17.4474	1041	1.58761	1.33e-07	up
CPAMD8	0	0	0.03392	22	0.059403	42	0.008769	7	0.23773	166	0.453662	267	0.159036	98	0.362388	195	-3.49624	0.00033392	down
LOC108636023	0.13872	175	0.054528	100	0.090342	177	0.606208	881	1.5772	991	2.30021	868	1.5341	762	2.51401	2043	-1.91378	0.00689855	down
Goat_newGene_61357	0.900053	325	0.612703	216	0.316056	121	0.630613	239	0.074351	29	0.13466	44	0.023629	8	0.013811	5	3.27448	5.43e-05	up
FGD2	0.618851	158	0.36117	83	0.787873	194	0.113654	33	3.54177	925	1.79305	329	2.60855	591	1.9441	405	-2.30615	0.000356793	down
Goat_newGene_41235	3.1117	3317	2.49873	2996	2.23463	3023	0.904956	752	0.603253	964	0.581822	676	0.768105	866	1.02314	1258	1.35794	0.00432041	up
MPC2	195.29	24519	173.298	20464	200.869	26555	162.77	21493	36.7481	4873	32.3444	3582	42.0211	4733	34.193	3440	2.41977	3.02e-18	up
RUNX2	0.052358	31	0.164418	71	0.118045	56	0.072028	45	0.255343	133	0.393041	172	0.294563	147	0.337829	155	-1.66837	0.00710834	down
ZYX	0.964	460	2.00677	941	1.75744	771	1.36111	607	2.70709	1375	3.4434	1966	3.61855	1967	3.89971	1442	-1.36716	0.00053566	down
ZC2HC1A	0.351481	187	1.30436	520	1.91228	875	1.95015	771	2.32452	933	2.10318	710	5.64359	1972	4.73356	1520	-1.20058	0.0291928	down
LOC108637636	3.66944	208	2.27539	126	3.59167	215	3.19407	190	0.252343	16	0.26537	14	0.492344	26	0.734768	34	2.95208	2.26e-06	up
UBE2D1	1.21634	1319	0.649191	1210	1.12976	1705	0.980363	916	2.09972	3549	4.39846	8438	1.12118	1545	1.83522	2667	-1.81	0.000543461	down
THBS3	3.34685	1007	2.42098	830	6.73067	2375	1.42997	496	10.363	3620	8.05897	2439	7.74018	2361	6.86663	1942	-1.22655	0.00862157	down
AURKAIP1	41.1265	3675	33.4877	2902	35.9903	3394	36.1339	3390	11.7858	1095	14.5932	1151	15.1401	1239	12.5635	914	1.52537	1.4e-07	up
LOC102191547	0.681745	119	0.103572	19	0.47234	85	0.407193	76	6.75012	1193	7.59244	1129	22.9918	3575	14.3179	1953	-4.76658	6.85e-16	down
CRACR2B	1.81103	432	0.793319	212	2.35203	615	1.2275	366	3.93801	981	4.97843	1274	5.21783	1201	4.83057	1103	-1.59374	0.000308679	down
P4HA1	10.1506	10579	36.0537	14005	9.41857	8002	35.0516	13226	60.7566	65044	13.7482	32895	25.8723	9197	8.97208	7879	-1.37455	0.027604	down
SLC29A1	49.746	10841	98.4579	20944	56.8583	13085	93.9092	21522	12.9746	2994	11.0701	2153	12.0703	2448	12.8236	2278	2.68764	1.59e-16	up
PKHD1L1	0.288956	344	0.225812	358	0.704689	1020	0.063222	144	2.77166	3230	2.71559	1837	2.31726	2312	2.39181	2204	-2.44535	1.98e-06	down
Goat_newGene_9323	1.05057	462	0.524056	221	0.701945	340	0.504353	225	0.14205	78	0.263234	100	0.375805	143	0.425592	144	1.34483	0.0261595	up
PLK3	0.77196	324	3.67848	1185	0.833374	306	1.83733	729	5.6261	2198	2.66837	1387	4.30382	1351	2.69961	685	-1.17897	0.0405011	down
SELP	0.21898	71	0.342516	88	0.549533	188	0.271221	93	1.21941	414	1.29307	307	1.03282	309	0.745552	195	-1.56078	0.00865668	down
LOC102189890	7.40068	2539	9.50226	3221	6.09209	2215	9.15568	3324	7.06285	2149	3.80117	1141	3.24569	1007	3.21043	885	1.07573	0.0036223	up
SMIM20	66.8607	11951	69.455	9485	16.1739	8344	54.5997	8713	28.7557	3581	40.6894	4354	42.8737	5730	29.8354	3596	1.08947	0.000468433	up
MYC	1.67177	623	1.65203	613	2.55564	914	2.08004	746	4.36561	1603	5.73293	1819	6.15627	1974	9.80836	2333	-1.51017	1.47e-05	down
ARHGAP9	0.599284	133	0.75585	119	0.448584	95	0.112397	22	2.26963	464	0.813849	145	1.39464	255	1.04332	171	-1.49956	0.0415738	down
LOC102183132	18.3117	1175	11.0226	692	23.3001	1574	12.9296	872	137.548	9329	149.121	8519	133.655	7967	161.396	8421	-3.08046	4.61e-24	down
TLR2	2.40307	569	3.48219	885	4.81467	1298	1.74481	461	22.5885	6313	6.11233	1368	8.20808	1992	3.95375	836	-1.72732	0.00308513	down
ACSF2	1226.63	261988	874.558	182328	1446.98	326352	1058.59	237774	210.08	47509	273.62	52144	202.122	40169	293.75	51137	2.30066	1.13e-12	up
LOC102178109	15.5812	15051	13.0794	13175	17.2056	18061	22.4338	27808	66.4203	74230	60.7088	59228	79.4203	83901	68.5254	62431	-1.98852	9.88e-10	down
DDC	0.51064	99	0.178748	42	0.341712	86	0.861784	212	1.77245	417	1.28549	255	0.913512	183	1.76753	284	-1.45507	0.0324838	down
PLEKHG3	1.97241	1152	2.25379	1259	2.47354	1558	1.90735	1234	9.04169	5523	6.94568	3800	9.55501	4743	12.3002	5885	-2.01223	1.67e-13	down
KLC2	1.94669	605	1.96647	591	1.8213	587	2.54754	828	0.916598	296	0.757073	209	0.751277	218	1.46664	373	1.17524	0.0182101	up
Goat_newGene_82640	10.7594	610	9.59492	531	11.756	704	10.5864	631	34.4536	2067	14.7157	744	24.0815	1270	25.2739	1167	-1.12652	0.00550226	down
PTGS2	0.663789	230	0.556924	340	0.528367	296	0.459322	168	1.40537	862	3.22544	1672	1.89319	951	1.84951	784	-2.15628	8.23e-06	down
Goat_newGene_94233	0.026307	54	0.096273	193	0.020961	46	0.066291	143	0.371824	807	0.565054	1033	0.092013	176	0.132702	222	-2.46047	0.00197232	down
GRIA3	0.066729	30	0.128716	48	0.343929	87	0.099359	46	0.546379	247	0.31765	124	1.1491	435	0.332674	114	-2.16152	0.00125851	down
Goat_newGene_90829	5.0868	266	14.0449	716	8.7601	483	3.07399	169	1.32648	74	0.276376	13	0.181641	9	0.595248	26	3.72153	3.3e-06	up
NDUFA13	195.64	10925	225.592	12297	226.128	13334	260.108	15275	93.8895	5552	95.9858	4783	95.9476	4986	73.1862	3331	1.40144	2.33e-06	up
PIGP	25.4128	2156	24.1745	2009	21.3717	1902	28.3885	2528	12.7581	1152	11.2362	855	14.2312	1119	11.0716	765	1.08385	0.00104199	up
KAT6A	2.73261	2534	3.67632	3372	3.71439	3446	3.34251	3242	6.29458	5791	6.21072	4994	7.23983	5933	10.5608	7305	-1.01011	0.000194222	down
ISM1	5.07633	2905	6.81465	3030	3.45286	1436	3.67537	1670	1.52846	903	2.39774	727	1.14104	365	2.23494	734	1.66023	0.000147159	up
ELAC2	12.4726	4013	13.8389	4347	12.2573	4165	12.6301	4274	5.45352	1853	5.67049	1628	5.69009	1704	6.96316	1826	1.18568	1.4e-05	up
CMPK1	54.3795	9664	50.5745	8772	41.1406	7718	43.9428	8211	23.8262	4484	22.4099	3552	24.9993	4130	22.4392	3251	1.09497	4.44e-05	up
Goat_newGene_129153	0.54296	250	1.15279	434	1.12331	379	0.466812	305	2.92903	1703	2.33416	1055	1.11279	492	1.40344	538	-1.53665	0.00374901	down
ASL	5.6578	911	10.4811	1664	15.0015	2581	21.9191	3785	16.5404	2894	28.2568	4128	39.1913	5978	44.4112	5952	-1.18401	0.00725591	down
TIMM21	19.989	3065	20.3772	3009	18.4019	3104	21.0869	3368	9.20455	1577	8.947	1395	11.747	1729	9.43561	1253	1.00671	0.000527642	up
MASP1	0.619839	258	0.427272	157	0.585273	246	0.535928	234	0.959114	393	1.14849	427	2.39917	955	1.80772	638	-1.49558	0.00424903	down
IRF4	0.051072	53	2.06389	1167	0.110324	135	0.066363	77	1.00441	519	0.771523	689	10.3795	7078	8.22056	5337	-3.24664	0.00270248	down
ATP1B1	26.4922	5939	47.189	10326	65.5502	15631	48.1294	11347	21.3559	5069	14.935	2988	14.4986	3025	11.0428	2018	1.65261	4.72e-06	up
AASDHPPT	16.75	7239	23.4733	9859	14.5544	6524	15.0443	6782	8.26746	3558	6.44474	2331	8.60605	3294	6.86854	2262	1.36306	1.44e-06	up
DLG3	3.80965	1009	4.34493	1078	5.43845	1534	5.20838	1380	1.57142	453	1.76709	426	1.88095	539	2.31621	534	1.27354	0.000847015	up
TMEM8C	0.045165	25	0.023219	13	0.014308	9	0.116545	66	0.312276	178	0.469114	220	0.470566	235	0.972167	422	-3.31202	1.45e-05	down
FAM170B	2.92305	421	2.59895	393	2.94521	569	5.17622	737	0.015379	7	0.087276	16	0.017287	7	0.013275	5	5.78364	5.37e-18	up
IQSEC1	19.9453	11246	10.385	8232	12.1331	8090	15.6376	8937	3.41574	2178	4.93394	2478	4.69186	2268	9.29112	4035	1.64753	2.77e-07	up
LOC108634032	0.20035	68	0.094591	30	0.134298	42	0.105426	30	0.771292	172	0.675679	133	0.342395	80	0.33764	79	-1.5175	0.0261395	down
NDUFS1	165.89	80026	178.035	83833	184.315	93892	197.185	100036	53.0785	27112	52.7862	22721	43.6742	19604	43.2296	16998	1.97182	7.06e-11	up
Goat_newGene_130145	6.28649	1352	5.39001	1200	6.04206	1226	6.57139	1499	0.861117	311	0.762482	187	0.798203	160	2.15677	362	2.29569	7.64e-08	up
Goat_newGene_45587	0.419676	1358	0.236817	748	0.221323	757	0.148959	507	1.4648	3776	2.33935	6753	0.282944	852	0.632736	1669	-2.0857	0.000698206	down
LPAR3	0.777392	211	3.44241	792	1.28364	305	3.2836	810	0.533666	181	1.12398	233	0.761362	171	1.23829	246	1.25998	0.0496906	up
Goat_newGene_156651	0.094674	34	0.014577	10	0.023706	16	0.269835	102	0.922323	338	1.57176	524	1.9561	569	3.10883	787	-3.87413	4.95e-07	down
GPM6B	4.71833	3749	4.39665	2082	8.75027	4467	4.79595	2695	21.4292	10911	20.8011	8885	33.5576	17238	18.6027	7488	-1.83748	1.34e-07	down
LOC108637753	22.9145	947	18.7301	756	16.3792	715	53.2927	2317	10.0367	440	9.38921	347	12.8167	493	9.18161	310	1.50946	0.00241739	up
NUP85	14.0644	3416	15.6944	3763	11.9833	3071	15.202	3839	4.89658	1185	6.13487	1302	8.57227	1953	8.80385	1706	1.12727	0.000348253	up
HAVCR2	0.325187	181	0.394712	113	0.710847	302	0.192687	95	2.53132	1565	0.721179	356	1.35953	774	0.8863	403	-2.19314	0.000364293	down
Goat_newGene_185034	0.238423	227	0.076862	62	0.255991	31	0.312944	102	1.33094	716	1.28538	636	0.667058	284	0.383614	195	-2.17801	0.00433891	down
LIPE	37.8086	16457	46.5218	22684	32.1353	18779	50.5178	24991	149.616	67327	151.931	73900	206.928	89895	232.145	91771	-2.0404	7.06e-11	down
NOL7	51.1542	4832	56.9491	5251	39.1051	3901	49.3055	4898	18.7007	1871	15.7427	1327	22.5132	1979	22.6151	1741	1.39371	4.58e-07	up
CPQ	2.48215	487	1.49655	292	2.82791	597	1.26911	268	7.87184	1657	6.55445	1169	14.4821	2694	11.4988	1874	-2.23	4.04e-08	down
AEN	13.8552	4788	17.8216	6019	13.0318	4774	12.9429	4714	2.63313	951	1.60789	499	4.09092	1310	2.42688	685	2.52608	3.97e-15	up
GALE	13.4051	2172	26.2469	4068	6.61317	1185	14.4942	2501	1.33941	238	1.01835	154	1.83043	278	1.57166	214	3.45527	5.38e-15	up
GAS2L1	38.193	10242	30.7431	7981	29.2766	8290	24.8867	7023	14.5639	4195	9.82591	2380	10.6677	2865	11.7326	2674	1.41646	2.88e-07	up
GLS	9.08483	6829	15.7928	11246	11.4668	10545	11.683	8676	24.8964	23444	12.927	17977	19.9303	16917	16.7527	13341	-1.01239	0.00173269	down
ZNF768	15.5619	3680	9.60847	2173	8.38243	2077	13.5616	3402	4.08682	829	3.0985	546	5.41483	1130	2.56871	422	1.91668	5.66e-07	up
TMEM119	1.73907	397	1.71854	383	2.7939	673	1.89272	454	0.728123	176	0.646109	132	1.10861	236	0.78979	147	1.3955	0.00728612	up
SLC4A5	0.027875	16	0.029647	16	0.043382	25	0.057891	32	0.882417	312	1.66396	702	2.08332	546	1.32664	403	-4.57391	1.11e-13	down
USMG5	494.685	21740	410.609	17614	458.498	21278	360.614	16667	120.819	5622	104.117	4083	123.59	5054	81.5996	2923	2.06893	4.14e-12	up
NOA1	14.0363	3289	11.184	2706	12.1848	2879	12.597	3326	3.74981	940	3.61314	798	3.30166	721	3.98546	791	1.832	5.84e-10	up
PLP2	10.9735	1112	9.7615	966	11.241	1203	10.5509	1124	49.4744	5307	21.771	1968	35.8294	3378	22.4512	1854	-1.53848	1.42e-05	down
MRPS12	28.0896	2779	22.9407	2219	21.6883	2260	23.1562	2410	14.6901	1547	11.623	1036	9.73304	898	10.8272	882	1.08415	0.00136836	up
MELK	5.09092	1261	2.51657	613	3.35654	882	5.06315	1167	1.13167	300	1.41195	318	1.89106	434	2.89781	581	1.18225	0.012876	up
DOCK8	1.83268	1499	1.91327	1336	1.93381	1953	1.21779	1213	4.13147	4281	3.97534	3278	3.56742	3120	3.98013	3071	-1.27362	2.56e-05	down
Goat_newGene_98631	0.209338	128	0.248307	148	0.400365	259	0.227872	147	0.025065	17	0.090128	50	0	0	0.026354	14	2.87898	0.00294907	up
MTERF3	12.0379	1931	14.4538	2276	10.8094	1807	16.547	2792	6.35733	1092	3.45828	486	5.18437	792	4.5922	631	1.51193	2.16e-05	up
PDLIM2	0.114825	34	0.411723	34	0.387017	95	0.095859	30	0.860632	178	0.608747	107	0.75761	143	0.392414	64	-1.42118	0.0438081	down
CACYBP	27.2605	6207	36.913	10454	30.554	5156	23.0003	7257	34.7785	42457	53.0412	38719	15.7019	4684	17.516	3076	-1.6999	0.0265601	down
ARHGEF4	0.037688	27	0.058025	40	0.096112	71	0.026573	20	0.397679	113	0.246728	89	0.211724	137	0.230573	86	-1.49998	0.026783	down
TUBA8	3.69159	576	1.57755	240	1.0561	174	15.025	2463	0.233056	39	0.130014	19	0.184392	27	0.126613	17	5.02107	1.05e-08	up
AKAP3	2.10829	477	3.29421	668	2.26175	504	1.64906	327	0.92696	272	0.657147	137	0.460213	115	0.505842	74	1.68211	0.004428	up
NDUFA11	201.003	16026	178.35	13880	203.151	17104	200.64	16823	61.5925	5200	45.714	3252	38.6515	2868	40.5571	2636	2.12778	2.05e-12	up
TFR2	0.571778	222	0.753062	274	0.875024	296	1.1464	390	2.64768	924	2.11236	636	0.806627	290	6.14069	1697	-1.68562	0.00415881	down
LOC102181889	50.3205	3848	60.9129	4541	45.8318	3702	84.82	6720	14.5466	1176	20.1284	1371	16.5461	1177	16.9347	1056	1.88978	2.35e-09	up
Goat_newGene_144168	24.6946	7305	22.4608	9310	22.7204	7734	26.0078	7074	10.273	3902	11.3185	2873	21.1563	4457	12.5378	2671	1.12447	4.04e-05	up
Goat_newGene_134143	0.177143	51	0.419523	117	0.333314	100	0.259373	78	0.990918	298	1.40011	355	0.37001	98	0.56517	131	-1.45947	0.0382033	down
MRPS14	52.1117	3409	58.5788	3741	45.7273	3159	53.4036	3674	21.0473	1458	17.8477	1042	23.7503	1446	20.388	1088	1.41733	8.6e-07	up
LRRC8B	0.832769	799	1.0066	955	1.1734	1032	0.897073	930	5.49237	4115	3.6312	2396	5.21684	4299	5.8143	4182	-2.07061	3.08e-12	down
BCKDHB	75.2169	10524	89.6877	12316	80.2286	11799	93.731	13841	27.6803	4037	29.4279	3669	33.333	4307	32.6262	3699	1.55249	2.15e-08	up
MID1	0.800883	497	0.627166	378	1.14604	751	0.632062	409	4.40985	2905	3.42154	1886	2.71044	1569	1.84308	928	-1.91321	6.58e-06	down
NDUFAB1	318.547	22155	294.954	20024	327.071	24021	321.972	23550	111.737	8229	93.9166	5828	87.7033	5676	87.311	4950	1.79339	3.54e-10	up
ZBP1	0.089801	31	0.023716	11	0.120697	38	0.010898	5	0.281787	116	0.193014	72	0.2781	113	0.292355	73	-2.19584	0.0033727	down
LOC108633367	6.04425	818	8.60157	1125	6.09663	871	8.46179	1191	2.67573	384	2.37971	288	2.57983	325	2.82244	308	1.55221	0.000160912	up
COQ9	144.628	23937	124.265	20075	159.86	27939	129.244	22496	30.4107	5330	28.5264	4213	25.3084	3898	29.1151	3928	2.36481	6.17e-17	up
COMMD9	14.8542	1954	10.4019	1320	11.7415	1603	9.44573	1300	35.201	4919	22.357	2624	49.9441	6186	35.9175	3885	-1.55196	7.62e-07	down
TUB	2.57453	1593	1.76471	988	1.79384	1171	2.28798	1472	0.330017	218	0.339739	188	0.620902	352	0.663839	328	2.2015	1.04e-07	up
Goat_newGene_101224	0.389721	86	0.498351	97	0.275295	63	0.303989	61	4.80151	906	2.34347	404	4.46438	761	4.49196	764	-3.24167	2.16e-10	down
RASGRP1	0.152782	78	0.676705	168	0.203933	106	0.460768	233	0.842963	438	0.560503	206	0.84741	354	1.11863	426	-1.33596	0.0294937	down
Goat_newGene_181141	1.8892	285	2.18951	299	3.23913	491	3.78633	529	0.506786	58	0.272068	40	0.798876	91	0.744527	92	2.43748	1.94e-05	up
ASPN	8.68006	2527	5.80483	1550	15.8453	4445	7.27598	2117	31.4904	12322	24.3489	7015	28.6838	8034	19.2352	4605	-1.65824	7.88e-06	down
GSS	23.3486	4673	14.8987	2909	19.1047	4038	12.2103	2542	4.98151	1057	5.88552	1052	5.40504	1006	5.53164	894	1.74153	4.42e-08	up
YIF1A	70.8864	7709	57.0941	6419	60.8327	6862	55.9577	6766	31.8123	3583	27.1894	2638	31.9386	3224	26.1847	2503	1.15417	7.37e-06	up
SMG5	34.0494	16802	29.2072	13676	27.417	14245	23.8175	12296	15.9259	7942	10.5127	4598	12.4096	5583	14.1091	5584	1.21096	4.09e-05	up
LOC102172205	12.8948	3317	4.06795	1022	4.45413	1210	3.88122	1050	94.7338	25802	72.4486	16628	73.9275	17694	73.0036	15306	-3.56139	4.09e-16	down
AIFM1	101.959	23370	103.568	23171	111.701	27037	121.996	29408	19.9053	4832	25.5156	5219	19.6917	4201	25.7641	4813	2.34146	6.26e-16	up
SELPLG	0.139174	32	0.360098	75	0.378517	89	0.04283	10	0.848323	199	0.523933	105	1.17887	232	0.779219	141	-1.76336	0.0211404	down
GLRX2	52.0444	4333	45.0878	3526	52.1424	4441	39.0305	3206	16.5879	1686	15.9684	1228	17.8648	1487	17.1326	1211	1.40109	1.07e-06	up
EGR1	0.445625	142	2.00729	622	0.70674	237	0.626684	210	1.94988	655	5.89427	1669	3.99698	1180	4.85475	1256	-2.07206	0.000356505	down
Goat_newGene_41960	0.2718	71	2.67624	752	0.51921	182	0.995472	230	0.160296	61	0.105135	27	0.128966	22	0.514938	82	2.63447	0.00185241	up
C28H10orf10	0.553175	841	0.593446	632	2.02437	1444	0.380777	596	32.2874	29318	27.9424	30858	23.1508	20987	10.1425	7522	-4.75713	1.81e-22	down
SH2B1	3.8421	1780	3.0983	1481	3.40972	1700	4.98022	2390	1.52469	783	1.68097	675	2.0029	836	2.7068	1070	1.04885	0.0043222	up
SLC7A8	0.513851	265	0.206365	214	0.142519	165	0.559515	280	1.43127	843	3.59196	2217	2.66018	3652	6.98781	7441	-4.02943	4.88e-12	down
ORC2	13.1111	6257	14.8395	6777	11.3434	5686	13.2168	6540	6.85084	3316	6.66697	2443	7.83986	3241	8.88728	2952	1.01897	6.7e-05	up
ESYT3	0.041811	19	0.018118	9	0.091529	47	0.083723	40	0.305468	140	0.197064	89	0.169204	70	0.209583	74	-1.78705	0.0135896	down
BLNK	0.053587	11	0.066383	13	0.680229	137	0.221227	45	2.1632	432	1.03906	174	1.94767	342	1.17341	184	-2.543	0.00244918	down
IL17RC	37.6391	10659	25.8543	9235	20.1796	7507	25.2987	9626	12.7015	4862	9.00945	3402	10.6486	3658	13.848	4396	1.11936	8.95e-05	up
BCKDK	9.55479	1786	7.88426	1436	9.82549	1932	10.6841	2095	2.07878	413	5.57687	931	5.2366	911	6.5251	992	1.05065	0.0133768	up
LOC102175560	1.4416	702	1.61284	777	1.62664	852	0.987527	515	55.7057	28685	43.6187	18814	41.9739	18969	24.3075	9694	-4.79881	1.72e-36	down
RNF5	21.8293	2523	21.7722	2481	15.5598	1904	20.0961	2456	7.00223	870	5.78329	601	10.8697	1161	6.79963	648	1.47022	1.58e-05	up
PSMA2	86.9838	12959	79.4986	11561	69.276	10899	68.3017	10701	45.0331	7104	33.3538	4434	46.2312	6409	29.7982	3619	1.05001	0.000819268	up
MAN2B1	16.279	5051	17.4767	5293	22.4646	7360	16.6403	5430	55.3211	18173	44.1553	12223	50.0744	14456	44.1294	11159	-1.34363	2.96e-06	down
GNAI1	11.7936	3954	8.45269	2766	14.6453	5185	10.7328	3784	33.3048	11822	31.908	9545	78.5296	24496	28.9853	7921	-1.82797	1.09e-06	down
MEF2D	1.4119	1238	1.11929	817	0.989833	1368	0.894944	734	1.62742	2106	2.2803	2454	1.96704	2609	2.48373	3191	-1.40944	5.66e-05	down
TYSND1	5.85473	3020	5.3999	2742	5.19502	2538	7.56413	4139	1.96577	1091	1.93306	922	1.99801	992	2.74182	1086	1.53042	5.54e-07	up
MAFB	1.55282	517	2.15698	701	2.25369	792	1.22724	430	7.51465	2648	13.9048	4128	8.59381	2661	6.87888	1866	-2.31781	1.41e-09	down
HMOX1	0.995713	171	3.21693	555	1.50882	324	4.59715	718	13.9572	2557	17.0139	5126	5.45103	1100	4.39078	1152	-2.63147	2.2e-05	down
SLCO4A1	0.103204	100	0.742808	391	0.116787	123	0.064325	47	1.62221	845	2.41012	2970	0.02492	23	0.110465	41	-2.72449	0.0368771	down
MED15	2.04648	886	0.891508	465	0.813304	519	1.22376	774	1.87664	1183	2.20793	1329	2.1033	1297	2.56878	1349	-1.04504	0.0108013	down
IRS1	1.34425	1150	1.85802	1555	1.72883	1564	1.71262	1543	3.14156	2850	3.41224	2609	3.43705	2735	5.00637	3495	-1.09038	0.000342285	down
PSMD14	50.1415	9643	45.2885	8502	31.0375	6304	33.1039	6696	24.8283	5056	15.5376	2667	15.7752	2823	14.4528	2266	1.23977	0.000115805	up
Goat_newGene_13998	31.5328	5652	5.31663	931	7.22641	1368	44.1412	7177	3.12485	593	5.23573	797	4.40998	700	5.4749	757	2.31979	8.16e-05	up
SYDE2	0.445575	537	0.801311	655	0.78802	883	0.805041	494	3.70734	3952	4.10148	4460	2.69731	1799	1.81968	1281	-2.26842	5.17e-07	down
MRPS36	7.44914	3074	9.98833	3984	10.9042	4689	9.31845	4055	1.43531	580	1.55954	517	1.23858	470	1.68707	519	2.83651	5.78e-22	up
Goat_newGene_186097	0.157484	43	0.019773	9	0.224276	22	0.008273	5	0.611846	218	0.270501	69	0.260348	80	0.973316	176	-2.81728	0.000563519	down
GJC3	0.107345	54	0.108191	26	0.000469	1	0.156088	74	0.873862	148	0.492162	143	0.426432	218	0.469681	102	-2.02097	0.0299883	down
FAT1	5.24955	6788	6.08191	7742	8.02937	11703	6.25024	8126	17.4524	23798	26.4867	31145	15.6437	19822	16.9788	16270	-1.51433	1.05e-05	down
HIF1A	5.67976	8386	8.60396	13172	3.5791	6180	5.46302	7741	16.426	31544	15.6536	17187	13.9921	24207	19.4165	27908	-1.5494	8.69e-06	down
MAP3K7CL	0.788235	139	0.306942	54	1.95208	357	1.05699	194	6.23545	1142	1.84456	291	2.42022	391	1.43591	204	-1.49537	0.0463401	down
Goat_newGene_73827	0.256599	182	0.324648	286	0.447072	214	0.388958	212	1.513	846	1.4007	767	1.46294	620	0.523311	257	-1.54552	0.00498966	down
NME9	0.221713	72	0.044804	15	0.146748	49	0.165287	57	0.999739	331	0.660203	190	0.607218	182	0.547814	145	-2.19461	0.000940141	down
LOC102179276	1.57162	400	1.39046	372	2.12458	637	1.73663	410	5.30769	1497	2.81686	898	3.87497	1114	4.98374	1179	-1.43791	0.000269608	down
CALD1	14.7766	8027	12.0898	6942	19.5075	11421	24.053	12578	50.8861	33619	27.1438	14073	53.6701	25446	26.9435	14610	-1.21724	0.000581498	down
LOC102181292	1.21608	240	0.195499	56	1.13785	220	0.528427	126	2.64296	669	2.57056	659	2.41495	648	2.52657	488	-2.02701	0.000405698	down
THSD1	0.587969	456	0.755041	310	0.931816	530	0.969059	537	1.50044	959	0.494869	716	0.740597	1084	2.8474	1059	-1.13205	0.00697229	down
ATP5G3	660.32	53376	480.318	37879	449.848	38128	318.684	27062	214.783	18186	168.178	11952	171.377	12631	171.767	11129	1.48206	8.23e-06	up
FBXO2	0.105022	18	0.125661	21	0.173175	31	0.416491	75	6.46415	1159	2.73051	413	2.35821	372	1.1285	156	-3.89363	2.61e-07	down
AMOTL2	4.70403	3213	7.22111	3980	6.18437	3706	6.19423	4453	29.3894	18504	24.6109	13321	19.5667	10604	10.3824	4985	-1.69095	1.12e-05	down
RDH5	0.950633	208	0.612483	135	0.793841	204	0.543601	144	0.16926	49	0.215373	54	0.187103	45	0.431611	96	1.40257	0.0269581	up
DOK2	0.395224	102	0.277894	83	0.599627	153	0.104401	34	14.5396	3300	5.56286	1186	2.93014	580	2.19917	421	-3.92491	1.97e-08	down
Goat_newGene_11711	0.65943	173	0.656553	238	5.11243	2274	0.405706	120	0.328723	53	0.398067	129	0.188806	48	0.342412	51	3.11757	0.0011811	up
COLEC12	7.6401	2966	8.9709	3399	17.9561	7361	8.46712	3457	22.5811	9281	20.6848	7164	29.2418	10562	23.3512	7388	-1.08287	0.00134972	down
DNMBP	2.11571	2752	3.99497	3030	1.55284	3396	1.89189	3377	2.94509	5818	3.12568	7751	3.26319	6690	6.05535	7428	-1.23779	7.38e-06	down
LOC108635602	0	0	0.007924	2	0.145813	9	0.41544	16	3.592	446	0.533824	63	0.968513	119	1.66945	175	-4.91171	6.96e-07	down
CD99	11.0289	4505	10.822	4315	20.5698	8872	13.5002	5799	28.6429	12387	31.5443	11495	44.2015	16798	38.6821	12877	-1.27419	6.15e-05	down
LOC102184017	11.1252	868	9.7361	742	20.2211	1666	13.217	1085	15.2452	1260	43.6687	3040	33.4619	2430	21.9079	1394	-1.02413	0.0240731	down
EPHB1	0.227794	110	0.179723	85	0.40289	142	0.091736	47	1.46152	401	0.459936	196	0.805549	359	0.984573	373	-1.84817	0.00169618	down
ITM2C	6.31039	1380	2.56678	548	11.4248	2638	4.16939	959	17.365	4016	14.2829	2787	19.5044	3968	12.8285	2286	-1.32332	0.00309463	down
MCEE	96.0837	8318	88.9309	7509	96.2293	8803	82.8305	7619	26.3535	2315	33.1759	2481	44.9041	3616	37.8008	2655	1.47047	3.14e-08	up
REV3L	7.53866	17109	6.37526	14285	8.69758	26803	5.72078	15285	17.1821	44402	21.7077	46235	22.942	47977	23.2374	51954	-1.46973	3.72e-06	down
SH3BP2	0.707662	255	1.32222	329	0.999308	399	1.07235	439	2.2276	1334	1.24336	667	1.48636	673	1.2889	547	-1.2372	0.0104999	down
Goat_newGene_44799	0.157715	943	0.170844	997	0.625772	1444	0.226061	1421	1.86267	11787	7.67584	40932	0.227944	1268	0.303066	1477	-3.73418	6.99e-05	down
ATP1A1	154.279	58175	188.699	69454	138.976	55338	213.492	84660	56.6634	22623	50.6944	17056	65.4836	22976	61.8758	19017	1.65096	4.34e-08	up
SYNPO	1.26811	813	2.08457	1904	0.485271	434	1.95994	1372	2.425	2436	4.40748	2681	5.33411	4355	7.22123	5135	-1.74735	0.000292608	down
ANOS1	0.432165	151	0.577427	197	1.19774	267	0.364525	134	0.181214	67	0.122509	39	0.086231	30	0.143488	44	1.97912	0.00117499	up
SDSL	0.032056	6	0.252849	45	0.021064	5	0.126737	25	1.3522	222	2.61748	364	1.76209	259	1.31831	167	-3.71128	5.02e-06	down
ANKRD9	70.8425	18053	59.9332	15710	46.1405	13907	46.9733	13243	4.86881	3305	7.73967	2715	4.09599	1534	6.67051	2372	2.53921	5.14e-14	up
NUP37	12.6878	1675	12.9465	1682	11.2422	1577	10.55	1485	3.42844	484	4.88633	574	6.42388	795	5.0634	557	1.34219	0.000215937	up
RAPGEF5	3.50244	2052	1.99081	1153	4.91712	3199	3.44677	2429	8.11348	6906	6.13266	3564	9.52837	5252	12.1656	7166	-1.45171	2.22e-05	down
TXN2	99.6878	13686	95.5792	12808	99.03	14357	99.9431	14430	29.9949	4360	28.8149	3530	24.3232	3107	26.4704	2962	1.91022	1.65e-11	up
TMEM69	22.9619	2900	22.9567	2846	17.2393	2312	17.5168	2375	6.8055	979	7.78099	895	7.75116	949	6.58013	739	1.48402	2.39e-06	up
AADAT	31.5807	10525	30.5949	10425	38.434	11912	47.7209	13930	10.9526	3179	11.278	3564	8.78869	2758	12.0821	3507	1.75201	2.69e-09	up
CMC1	24.4686	1547	26.037	1598	33.1494	2217	35.2346	2367	10.108	684	14.0128	805	20.0786	1160	14.5318	772	1.09462	0.00261947	up
KCNF1	0.029838	11	0.036478	13	0.151714	55	0.09552	35	0.592516	214	0.517001	157	0.892623	283	1.42312	395	-3.30023	2.44e-06	down
LOC102182927	3.49002	2905	4.75294	3193	4.28472	3291	2.34959	1879	38.8467	31622	39.7937	28002	29.6177	21598	36.122	24657	-3.31162	3.41e-24	down
CCND3	6.48875	1328	9.23069	1811	7.22597	1518	9.20646	1930	20.0695	4240	18.3416	3290	15.546	2883	14.6723	2413	-1.03095	0.00145938	down
CD274	0.064032	79	0.411517	228	0.092988	120	0.081482	124	0.95328	595	1.2095	489	1.72406	906	1.17955	597	-2.27809	2.13e-05	down
CLCF1	0.118338	29	0.24768	42	0.396442	77	0.3487	67	1.35383	272	1.28073	218	0.859786	185	0.78942	122	-1.97578	0.00144094	down
IBTK	13.588	7778	15.7424	8765	11.1582	6674	14.964	8987	4.44487	2682	6.04859	2983	10.0581	5355	8.40897	3637	1.07466	0.000501632	up
LOC102180584	23.3464	6188	32.8821	6049	32.7195	6917	32.2857	6277	18.2202	3552	5.34697	1699	0.327154	241	6.74148	2212	1.64715	0.00438877	up
FDXACB1	1.06567	442	1.06299	442	0.786609	307	1.49929	623	0.71927	291	0.351397	128	0.575789	209	0.696215	188	1.11166	0.0459206	up
OPA3	5.50271	3322	4.71378	2827	4.09569	2639	4.06365	2595	1.84091	1198	1.09019	598	1.26423	711	1.47769	740	1.76097	5.1e-08	up
CHGA	4.59151	899	3.14717	603	3.92275	817	4.94026	1015	1.36177	283	1.95419	423	1.26836	229	1.26011	204	1.43932	0.00363188	up
SERPINB5	0.741414	237	1.13297	354	0.540401	183	0.93366	314	1.132	383	1.56535	446	5.77094	1715	1.80916	471	-1.49267	0.0158206	down
Goat_newGene_61943	0.121524	157	0.19234	242	0.139665	190	0.067505	92	0.286545	391	0.309711	356	0.252426	303	0.385413	405	-1.17069	0.045274	down
MAFF	0.881142	268	5.6897	1736	0.391745	317	1.61923	602	11.1147	4025	9.4098	3018	14.555	4598	6.34318	1456	-2.18354	0.000285838	down
Goat_newGene_127705	0.458541	73	0.07646	113	0.110893	101	0.289157	87	0.189036	300	1.62779	2186	0.109276	153	0.044307	50	-3.06116	0.00283549	down
MRPS31	14.513	3421	13.8316	3529	13.0327	3210	13.1197	4206	2.40863	1652	2.45579	973	2.75404	1071	2.26119	1687	1.3498	2.31e-05	up
LOC102170693	1.84205	759	1.79996	773	2.61003	1417	2.32132	1284	8.84438	4886	10.0814	4597	3.21069	1474	5.99918	2145	-1.74167	8.69e-05	down
MGST2	38.8184	7201	22.4681	4077	24.6084	4745	14.6268	2911	2.86023	567	3.61646	604	2.29204	386	3.20896	484	3.12847	4.75e-17	up
NEMF	24.7169	9216	26.1795	9557	22.2189	8833	25.7922	10116	12.9716	5125	10.9149	3673	13.1246	4602	12.276	3750	1.0764	6.9e-05	up
IL4R	2.48902	1122	4.21671	1756	3.67415	1633	2.72029	1197	7.79878	3696	5.67642	2576	7.82398	2956	6.41205	2265	-1.07156	0.000754825	down
RGS3	4.74486	2895	3.72096	2279	6.03052	3963	6.61351	3342	41.6914	23986	26.8063	18093	35.7674	19147	26.4289	11611	-2.61917	1.07e-16	down
PLCXD3	0.112473	90	4.02366	3115	2.32455	1899	2.30652	1917	0.4723	398	0.207369	147	0.303707	225	0.12092	79	3.02205	0.00019944	up
TPI1	794.839	107114	653.492	85962	389.378	55411	458.193	64937	258.416	36873	223.064	26822	270.902	33969	266.375	29259	1.2547	0.000231754	up
PTCD2	10.9965	2176	9.54556	1844	8.87048	1854	8.1751	1702	4.30013	901	3.86118	682	5.14032	947	4.84964	783	1.13304	0.000785662	up
DGAT2	702.246	78145	42.1956	5983	138.426	15944	85.8854	10028	129.108	16687	18.2393	1990	7.28927	719	22.2256	2066	2.38888	0.0168833	up
HCAR1	0.46251	604	0.754378	548	0.369148	419	1.465	719	3.39879	2238	5.17286	4507	18.4311	6246	3.25389	1471	-2.72999	1.55e-09	down
Goat_newGene_73167	2.20509	616	1.19412	284	2.10431	559	1.38621	351	0.23186	63	0.073196	21	0.084973	23	0.386356	52	3.44564	2.76e-08	up
Goat_newGene_73066	0.836785	229	1.38853	370	0.835359	241	1.43687	413	0	0	0	0	0	0	0	0	11.2632	9.88e-25	up
LOC102188675	217.675	18162	242.229	19498	259.612	22817	291.38	24432	42.793	3785	40.7835	3042	39.5258	3083	29.0654	1975	2.76507	4.95e-20	up
MRPS5	67.7018	11369	59.191	9616	68.2388	12101	55.2729	9745	19.1284	3402	22.9718	3414	22.7773	3534	20.6124	2814	1.62261	1.88e-09	up
ECM2	19.0855	9509	11.8291	5756	21.6267	11380	10.8587	5683	73.9168	38936	71.3114	31681	80.4496	37224	52.0533	21094	-2.06838	1.39e-09	down
HIP1	3.06354	1948	3.31349	1989	4.87753	3087	3.86516	2970	6.67348	5361	5.45912	3573	13.6264	6994	7.55849	4066	-1.06083	0.000371327	down
NFS1	13.0448	5652	10.0401	4515	11.6492	5744	9.42629	4059	4.28445	2012	4.84785	1909	5.08616	1899	5.81734	1590	1.35254	7.62e-07	up
MRPL19	37.3242	4639	33.4961	4064	30.7153	4031	33.9722	4441	17.461	2298	15.8969	1763	17.0718	1975	14.5427	1474	1.13012	4.68e-05	up
LOC102175815	0.734711	59	0.78797	62	0.904424	81	1.30909	115	2.62733	231	0.65918	48	3.57929	279	3.40153	259	-1.40243	0.0459235	down
CREB5	1.15487	2158	2.04636	3460	2.17132	3917	1.1905	1598	2.68401	3021	1.84444	2427	3.131	5837	6.43501	10828	-1.07168	0.0346896	down
GRSF1	24.0156	9665	27.4023	10767	26.3574	11251	30.5698	13069	13.4168	6021	13.7659	4718	15.3648	5521	15.7611	4998	1.00331	0.000461197	up
PPP1R15A	1.96351	489	7.31487	1758	4.24403	1127	4.13743	1092	10.4438	2544	90.1523	18526	15.5523	3361	7.19627	1464	-2.72674	0.000333308	down
NDUFB1	262.406	9416	196.546	6885	227.257	8612	180.003	6793	41.012	1559	34.2737	1098	36.9023	1233	28.4663	833	2.68579	2.91e-22	up
PHB	153.005	29068	146.577	27210	117.764	23576	138.383	27683	49.3921	9963	41.8344	7058	46.6508	8196	43.7389	6758	1.69116	2.66e-09	up
KLF16	6.8446	2204	8.30008	2501	8.70741	2751	8.655	2798	1.67833	520	2.08049	555	3.098	852	3.42361	811	1.82777	3.15e-08	up
LOC102178813	460.879	65361	441.839	61164	572.405	85722	548.477	81802	183.634	27575	184.455	23341	198.37	26177	254.325	29398	1.38314	2.82e-06	up
SRP54	50.8832	21473	48.4435	19611	26.1239	13515	35.2886	14415	16.2705	7227	12.9664	5709	17.1289	7059	13.6704	5323	1.39348	6.28e-06	up
CDNF	6.21512	1680	8.07693	2075	7.71998	2061	7.1572	2096	4.86808	1165	3.81133	901	3.8631	888	2.92855	548	1.1089	0.00218101	up
ARL1	54.9437	20170	55.2888	19812	45.6979	17715	38.8947	15016	27.1531	10554	21.7875	7137	27.2863	9321	22.069	6604	1.06035	0.000403177	up
LOC102181962	111.84	34972	147.911	40545	100.512	33284	89.4802	29889	11.1896	2755	10.4877	2027	6.98679	1597	10.1353	2434	3.90437	2.86e-33	up
DLG4	0.388272	126	1.3728	385	1.00934	291	2.23123	450	2.80895	884	3.11014	783	4.37932	1152	4.43535	984	-1.67366	0.000668009	down
Goat_newGene_128312	0.131286	87	0.100267	65	0.133708	94	0.091342	64	0.287163	201	0.350651	207	0.252969	156	0.211164	114	-1.21464	0.0474807	down
MMACHC	19.7283	2822	17.381	2660	13.1292	2053	17.1148	2768	4.56321	762	3.34439	463	2.64053	392	4.10319	510	2.21618	1.63e-10	up
ZBTB16	3.81427	9351	4.05739	6599	6.20733	10510	2.87693	5581	20.5544	38190	21.7744	34490	7.85031	20774	20.2952	50588	-2.26726	1.36e-09	down
IL34	0.173752	34	0.375638	58	0.488937	99	0.252395	52	2.25325	414	0.916357	142	1.62378	268	0.779373	119	-1.99561	0.00221484	down
NUBP1	17.1382	2216	13.2507	1676	9.30657	1294	8.54174	1167	6.19912	870	5.09685	613	6.05285	728	4.065	436	1.21633	0.00270337	up
APLNR	5.6033	2127	3.75807	1393	10.0767	4039	6.3544	2536	1.63813	659	2.42841	823	2.79034	986	4.66436	1443	1.2573	0.00279459	up
TOMM40	53.4099	9342	54.9327	9588	42.2608	7804	45.1246	8397	19.5605	3664	13.986	2177	15.9456	2625	19.6781	2798	1.58642	2.83e-09	up
GLIS2	2.83238	1316	3.24085	1900	0.747776	916	1.9603	2133	0.218022	315	0.469008	577	0.830454	545	1.01166	653	1.49308	0.000952767	up
LOC100861136	8.38597	3740	8.59472	3741	8.77239	4131	11.7705	5520	31.3263	14791	25.0819	9980	39.0873	16218	20.5738	7478	-1.55271	1.33e-06	down
EPB41L3	27.8299	11417	32.006	12801	30.5096	13243	45.094	19629	10.3183	4497	9.25346	3426	13.5622	5249	16.3872	5524	1.54014	4.68e-07	up
C8H9orf3	12.401	6749	9.10918	6763	13.066	9513	13.1244	10227	21.2955	18964	20.9517	14762	23.2037	16318	19.757	15596	-1.05959	0.000298705	down
NFKBIA	20.5382	3946	9.79577	1926	16.956	3439	11.9083	2340	44.2071	8945	18.3469	3175	63.6722	11270	39.1459	5939	-1.36012	0.000319418	down
ENKUR	0.318465	71	0.702012	162	0.366871	92	0.647065	161	1.96522	472	1.38085	276	0.510228	98	2.02654	373	-1.40064	0.0431578	down
PSTPIP1	0.800574	173	1.05211	223	1.16962	254	0.505701	109	3.68466	857	2.18939	414	2.9093	474	1.58035	246	-1.43535	0.0147653	down
TMEM245	5.49357	4344	3.33631	2861	9.21932	7702	10.0811	8371	18.7305	15685	15.3173	10830	14.7149	10804	11.7868	7600	-1.03094	0.0100205	down
TDRKH	2.12351	551	4.5393	1145	3.00298	794	4.55905	1230	1.30985	356	1.74874	402	2.02808	488	2.23754	474	1.0341	0.0277701	up
DUSP22	1.7017	1141	1.87793	919	1.25429	1211	2.14819	1152	3.24051	2124	2.05094	1866	3.75811	3141	5.71748	2392	-1.17365	0.000236416	down
FAM107A	3.2941	1003	2.04433	610	4.22465	1336	5.01125	1558	10.264	3198	8.36351	2262	12.8775	3631	14.5809	3588	-1.56915	5.22e-06	down
TTPA	5.69354	3143	8.07285	3936	4.27693	2515	6.5785	3398	20.6416	10097	13.9375	7615	37.1724	15641	30.4297	18558	-2.0556	6.71e-09	down
FAM171B	0.782449	474	0.688651	397	1.09675	719	0.573548	430	1.21472	1028	1.52124	959	1.81287	1179	1.37891	703	-1.01708	0.0183397	down
ZCCHC24	9.32288	5124	6.73203	3370	8.36673	5262	8.52823	3991	14.8204	9604	14.005	8880	23.0222	9918	21.8348	9233	-1.16414	4.42e-05	down
LOC106503578	0.722141	297	0.947863	279	1.00152	225	1.09681	361	1.13625	226	0.344124	100	0.185324	74	0.206073	47	1.3377	0.044798	up
NDUFAF7	11.2027	4834	13.1658	3926	9.40651	4330	9.55305	4104	5.33509	1809	4.87901	1757	6.8442	2183	7.96774	2125	1.0525	0.000149491	up
SLC7A1	0.803582	516	2.24364	1624	0.759685	645	0.737511	653	11.1148	8962	3.40046	4190	1.59337	1204	2.32556	1461	-2.23716	0.000410406	down
Goat_newGene_98607	5.2955	3042	2.56893	1226	7.08238	7131	2.2303	1558	0.594251	197	0.651933	514	0.336402	315	1.10687	761	2.70047	7.91e-06	up
IDH3A	220.718	39823	213.433	37588	201.613	38412	227.698	43204	45.2319	8641	40.6995	6552	30.7369	5161	32.5206	4783	2.58954	6.02e-17	up
LOC102168445	1.39841	173	0.728108	97	2.56422	316	1.07335	168	0.007213	4	0.040528	19	0.032916	16	0.06616	28	3.34686	6.93e-06	up
C2CD2	1.38847	912	2.43392	1561	1.86244	1242	2.02093	1396	4.83803	3364	6.94895	4072	7.66806	4685	11.8469	6342	-1.93916	3.15e-09	down
CCDC82	2.94866	1559	3.36787	1442	2.93492	2053	4.08544	2038	7.83195	3848	4.86338	3023	8.01051	3987	9.30617	3952	-1.13841	6.48e-05	down
GATC	5.76603	2488	8.62817	2655	4.53396	2326	6.16011	2535	2.6183	1141	2.27124	858	2.01348	1193	2.93965	974	1.20408	7.81e-05	up
ATP5L	303.766	40875	243.969	32045	288.972	41062	240.082	33975	110.597	15758	106.94	12840	121.788	15249	108.391	11888	1.33926	3.04e-06	up
Goat_newGene_180038	1.14863	763	0.764153	339	1.31239	994	0.618924	378	0.03292	29	0.011155	9	0.088594	67	0.012242	9	4.41671	3.93e-09	up
TRPT1	8.08612	689	9.04962	727	8.55626	805	9.67522	902	0.851254	76	2.85248	227	1.63543	146	3.08939	236	2.06248	0.000147586	up
ATP7B	1.64305	551	1.45247	460	1.63527	802	1.51641	647	0.286551	80	0.342222	90	0.348116	136	0.310992	109	2.4821	6.18e-07	up
ANXA2	229.686	34169	251.151	36393	270.691	42517	275.417	43013	1420.93	223447	920.412	122166	1046.89	144880	862.827	104605	-1.98615	4.94e-10	down
Goat_newGene_76048	0.04708	50	0.033229	35	0.056371	63	0.035624	40	0.205121	230	0.34853	328	0.084899	84	0.11451	99	-2.10458	0.00258854	down
SLC7A7	1.18454	435	1.14615	324	3.86989	973	1.08163	368	11.0197	3040	3.78637	909	4.91404	1157	5.31034	1167	-1.63461	0.00118723	down
GALNT14	13.195	3160	7.5177	1814	8.43613	2140	7.7968	2010	3.03649	821	1.94908	430	1.53186	334	1.77133	352	2.18274	5.71e-08	up
LOC108633902	0.472972	62	0.076853	17	0.123685	29	0.0842	20	0.851057	123	0.801776	85	1.12203	123	0.846461	90	-1.76429	0.0103347	down
MMP2	4.65064	1478	6.39522	1984	15.1879	5096	5.49246	1836	24.6902	8306	34.7564	9853	32.5567	9625	19.7639	5118	-1.77072	1.06e-05	down
ADAM8	0.249343	74	0.232952	64	0.124185	37	0.062276	23	0.492412	143	1.21507	245	0.392087	105	0.947358	199	-1.90277	0.00599954	down
LOC106501751	3.77262	473	1.98332	243	7.47731	989	3.67773	485	10.1688	1350	14.1234	1579	16.3833	1910	17.7413	1812	-1.71033	0.000114162	down
SEC11C	52.5366	4454	41.9061	3468	42.39	3795	34.8273	3105	25.1246	2256	19.8869	1505	20.4356	1612	22.9207	1584	1.02935	0.000627898	up
TM4SF18	23.0312	2910	35.1946	4581	6.63695	986	13.5474	2076	7.99057	1353	4.58493	626	12.5076	1694	7.52646	1006	1.16659	0.0201097	up
LVRN	1.72758	640	2.61137	901	4.56034	1836	2.19909	820	7.31652	2954	8.68639	2864	5.56468	1953	6.3387	2087	-1.33935	0.000756993	down
LOC102182510	0.688551	231	0.356757	117	0.941724	333	0.941208	332	0.292358	104	0.152414	46	0.033349	11	0.086749	24	2.3771	0.00202759	up
ARMC12	0.405093	405	0.245913	248	0.353645	300	0.403255	147	4.42761	3968	1.70463	1454	0.692551	554	1.07543	868	-2.67301	9.46e-06	down
LRRC34	1.56717	368	0.883977	209	0.943319	235	1.0525	243	0.718667	104	0.329841	72	0.492152	95	0.607613	117	1.37902	0.0178379	up
LOC102187345	0.075477	22	0.172132	49	0.314647	95	0.0785	24	0.674517	205	0.363916	93	0.520175	139	0.822137	192	-1.80301	0.0103217	down
ANKRD10	5.52651	5927	5.08023	4172	5.37639	8222	3.4049	5302	5.24048	8302	20.6268	27153	4.8003	6668	6.83083	8567	-1.27124	0.0161266	down
S100A8	3.32922	221	2.29459	147	1.63128	115	1.7588	123	9.43304	662	12.5448	742	16.2349	1001	6.31663	341	-2.23282	3.44e-05	down
Goat_newGene_90190	0.540458	142	0.331793	125	0.383191	244	0.87188	419	1.83473	886	1.48358	588	1.79026	826	3.08383	660	-1.74503	0.000986361	down
C3H1orf226	0.387971	212	0.383502	230	0.623326	358	0.582141	370	1.48603	819	1.57604	810	1.42897	744	1.68905	740	-1.50479	0.000864755	down
TMEM71	0.302441	57	0.141287	64	0.235832	110	0.082175	34	0.601837	251	0.198125	75	0.547071	173	0.503953	154	-1.34449	0.0468768	down
MRPL48	5.28887	2404	18.6337	2335	7.96587	2185	9.98436	2830	7.00834	992	3.49012	687	5.30256	936	7.93851	841	1.43608	4e-06	up
MOGAT1	0.5316	200	0.860498	346	0.565472	351	1.38846	560	0.312212	204	0.098386	70	0.174808	118	0.149162	96	1.53462	0.0113878	up
PPP1R36	0.33068	123	1.3876	270	0.915061	242	1.58321	401	1.37698	422	1.037	411	3.5015	1267	2.70328	863	-1.57494	0.00701054	down
EFEMP1	7.3334	1565	11.7996	2455	20.3017	4527	4.84362	1069	30.8692	6918	33.3876	6260	39.8229	8074	26.71	4640	-1.51379	0.000201235	down
Goat_newGene_82741	0.325524	152	0.315923	180	0.084195	65	0.454255	289	1.17792	677	0.46235	341	1.53918	787	0.641906	403	-1.71272	0.0044721	down
SLC25A23	1.42576	385	1.12779	284	1.84104	525	1.83973	474	2.48713	796	3.62074	1030	3.12438	781	6.92651	1729	-1.49169	0.00136362	down
DDX11	0.889581	237	0.623338	113	0.915878	211	0.604681	201	0.253494	79	0.395709	77	0.440427	73	0.250578	55	1.34036	0.0266333	up
Goat_newGene_106028	0.840412	757	1.80438	1095	1.25125	872	2.3228	1526	4.67767	4387	2.565	1542	2.10868	1321	3.52165	2096	-1.18209	0.00791394	down
CTSL	1.12751	159	0.563006	78	0.94607	141	0.624762	93	8.68422	1292	1.54423	194	8.40717	1100	8.52407	977	-2.94026	8.6e-07	down
ZFP36L2	4.416	1676	4.8086	1782	8.08202	3242	4.24756	1696	20.0141	8040	27.9442	9448	14.3155	5058	16.6737	5163	-1.83554	9.47e-08	down
LOC102180664	2.89212	902	1.43439	237	1.15208	231	1.054	204	8.5198	2161	15.2378	3686	12.8821	3255	8.7331	3535	-3.08316	7.01e-09	down
METTL13	3.33943	893	4.44673	1137	2.90709	837	3.41306	941	1.13367	334	0.920727	223	1.63215	379	1.71664	381	1.47655	0.000518168	up
BCAM	14.4694	3729	36.2757	8773	19.8442	5190	17.6843	4757	137.63	37053	170.013	38359	89.4464	20350	152.376	31274	-2.58723	1.52e-11	down
PROX1	0.106741	93	0.201321	150	0.262121	232	0.097921	89	0.65214	528	0.655003	474	0.834411	655	0.907981	493	-2.01089	0.00015617	down
UBALD2	4.18732	759	3.80117	630	4.63131	838	4.78846	854	16.4738	3055	5.09221	1678	12.0474	1903	9.34605	1297	-1.42016	8.97e-05	down
Goat_newGene_106658	0.098729	36	0.315698	141	0.070155	36	0.100516	60	0.618777	318	0.120552	61	0.508239	240	0.526839	224	-1.62517	0.0342144	down
CPT2	79.7784	19468	67.5191	16083	73.9558	19058	73.4964	18862	12.2445	3164	12.2194	2661	10.1251	2299	12.083	2404	2.72482	6.36e-22	up
ACTG2	3.8942	589	3.14158	465	49.2782	7861	3.22656	514	1.48583	238	1.27246	172	3.25496	458	0.337704	42	3.27623	0.00070498	up
SYNE3	0.814889	923	0.609834	673	1.18296	1410	1.65111	1970	2.68092	3218	2.80875	2824	5.91411	5960	4.29012	3956	-1.75439	4.56e-06	down
VIT	0.004905	3	0.305252	38	0.255603	111	0.051191	23	0.339123	148	0.456991	165	1.38919	496	0.427488	119	-2.48377	0.00783138	down
PSMA1	123.03	15501	118.938	14628	81.4045	10831	86.4517	11455	61.2223	8168	45.9009	5160	51.7493	6067	44.3744	4557	1.08191	0.000602125	up
LRRC32	4.77309	2183	4.00359	1938	5.08231	2646	2.90474	1769	9.73705	5961	5.145	2719	13.5198	6861	8.32577	3762	-1.21624	0.000108225	down
Goat_newGene_33009	1.36048	231	1.56236	391	3.07344	542	1.23699	315	1.05889	590	2.20552	525	1.8928	639	4.26726	1321	-1.15354	0.0328937	down
Goat_newGene_155333	5.2743	14115	1.83913	5266	5.12562	21217	2.04063	6165	1.22619	3826	2.11974	6778	0.501973	1662	2.11204	6466	1.16661	0.0483954	up
NLRC4	0.084363	29	0.460038	71	0.282883	100	0.066924	24	3.17045	1112	0.702224	206	1.31114	369	0.639302	178	-3.07102	5.92e-05	down
RNF157	1.19802	601	0.453678	96	1.03138	548	0.752976	171	1.76085	923	2.24566	862	2.24675	1042	3.27022	1337	-1.64664	0.00673655	down
Goat_newGene_80067	0.054492	10	0.237367	49	0.094762	26	0.170878	45	0.379587	132	0.301473	110	0.78981	179	0.303804	101	-2.05661	0.00292555	down
FAM122B	1.5596	522	1.31682	466	1.9551	716	2.27479	832	3.30072	1134	3.8635	1166	3.93369	1250	5.99	1769	-1.16339	0.00363231	down
ARIH2OS	3.60832	525	1.93332	275	1.8756	288	2.13421	327	0.960574	148	0.054284	8	0.108589	15	0.220326	27	2.85488	0.000998617	up
PDGFD	12.3356	3406	7.76285	3027	12.5149	4155	10.3949	3704	24.2079	9911	23.6585	6738	26.4129	10017	27.1111	5984	-1.25186	3.44e-06	down
Goat_newGene_131831	0.039642	29	0.032983	27	0.120154	71	0.096639	65	0.681931	448	0.182131	136	0.158179	121	0.262198	158	-2.22258	0.00125761	down
GMPR	7.86991	1734	6.75274	1062	10.4504	2749	8.22232	2339	1.77588	498	1.64284	377	2.41526	740	2.13246	657	1.71625	1.65e-05	up
Goat_newGene_146848	0.446832	354	0.182242	141	0.593218	313	0.503921	267	0.49302	262	0.994483	673	1.45767	1074	2.35134	1240	-1.69317	0.00452028	down
NDUFA4	392.812	36755	308.671	27347	418.181	36687	320.755	31830	91.3734	8023	86.2435	6951	78.0577	6246	77.4323	5230	2.24837	1.9e-14	up
LOC102174688	0.4587	137	0.426514	124	0.386612	118	0.571026	163	0.088084	33	0.267061	76	0.161041	49	0.160541	45	1.30332	0.046738	up
MDH1	867.843	147131	950.292	157260	941.653	168582	947.128	168866	191.71	34414	150.719	22799	146.633	23132	176.871	24441	2.54721	1.44e-17	up
CNNM4	0.824784	397	0.738422	347	0.624753	318	0.599231	304	2.07062	1055	1.49303	641	1.82145	816	1.34536	528	-1.20186	0.00901393	down
HINT1	303.128	20823	280.512	18764	321.052	23655	305.408	22110	113.544	8316	107.574	6664	110.706	7452	120.737	6900	1.46703	7.92e-08	up
PTCD3	27.3383	10525	28.0409	10651	26.1498	10334	24.148	9805	7.88028	3081	9.28056	3002	8.61822	3107	8.44236	2695	1.72244	3.84e-11	up
CSRNP1	2.46879	1089	5.76303	2531	2.82898	1150	3.14074	1712	5.53428	2387	4.8658	2988	13.3538	6367	8.57113	3737	-1.30536	0.00172804	down
RPP40	16.6939	2755	15.8457	2801	13.24	2423	12.712	2282	5.50645	1102	5.16118	813	4.31215	747	6.67167	969	1.43002	8.1e-06	up
CD68	0.971243	138	1.10664	176	2.48136	377	1.18144	221	15.551	2279	4.09418	586	6.63546	891	8.13544	918	-2.40522	3.48e-06	down
GALR3	1.31826	763	1.79111	1012	1.30557	798	1.07192	653	0	0	0.323988	168	0.308815	167	0	0	3.14974	0.028528	up
CLIC5	8.11483	4994	11.083	6657	5.31129	3452	5.71714	3700	19.3411	12602	22.6745	12450	28.1943	16144	27.1057	13595	-1.60027	1.1e-06	down
ESRRA	107.617	25742	97.5357	23742	86.2187	21776	93.9714	25445	31.6735	8739	25.2696	6291	26.655	6609	28.8825	6342	1.72522	9.57e-10	up
ANGPTL2	6.5165	2163	8.05265	2943	10.1285	3960	4.01572	1581	12.8332	4639	31.5302	9320	37.6423	11576	38.4802	10389	-1.85431	1.3e-06	down
CHAC2	3.61108	782	4.11475	881	2.6608	669	3.43729	748	1.95786	485	1.15561	220	2.06717	409	1.69424	311	1.07538	0.0211003	up
LOC102187998	0.862522	137	0.596108	93	1.33865	225	0.193616	33	6.39254	1075	3.12923	444	6.77557	1001	4.89567	634	-2.74173	7.43e-06	down
Goat_newGene_93190	0.042227	24	0.030303	17	0.031903	19	0.030179	18	0.328602	196	0.362754	182	0.219054	115	0.207519	95	-2.9869	2.31e-06	down
NR1H3	133.411	22059	121.341	19585	88.7617	15507	106.254	18480	29.0728	5094	30.399	4488	36.507	5621	50.26	6777	1.71476	1.08e-08	up
LPIN2	8.98684	5292	8.34424	4841	7.2664	4514	8.47124	5221	21.4969	13712	11.6562	7606	30.4666	17144	29.8188	15062	-1.47724	1.86e-06	down
CXHXorf21	0.085516	13	0.11472	16	0.295946	45	0.063246	10	8.36245	1260	5.48357	696	1.08506	144	1.03614	121	-4.80628	9.86e-08	down
Goat_newGene_114963	0.278364	140	0.878316	455	0.430434	240	0.936007	525	0.212235	118	0.266575	133	0.233116	124	0.44308	88	1.47486	0.0215531	up
THEMIS2	0.900459	351	0.830018	520	0.719566	606	0.31912	334	2.64224	1412	1.4942	1130	1.59164	1094	1.60615	867	-1.38896	0.000819268	down
PDHB	263.604	41124	230.218	35398	250.303	41394	214.829	35351	53.1564	8842	50.1092	7047	41.9061	6144	44.8878	5734	2.39072	3.86e-16	up
LACTB	25.9564	5333	15.416	3242	23.8879	5125	15.6804	3662	6.15031	1476	9.22399	1800	8.45683	1791	10.6476	1728	1.26351	3.44e-05	up
Goat_newGene_101029	0.038687	79	0.026527	24	0.039068	82	0.042564	89	0.308727	626	1.74095	2138	0.078962	147	0.053682	91	-3.65311	0.00017171	down
NUP93	9.51457	2633	14.2096	3838	8.44748	2469	12.6542	3683	3.49516	1025	4.6864	1157	6.93156	1786	6.53905	1476	1.14689	0.000713106	up
PYGM	12.2288	3864	7.25743	2236	2.47983	824	1.91386	608	1.27064	414	1.56706	369	0.687323	203	0.963472	213	2.59854	2.13e-05	up
Goat_newGene_103878	0.054848	37	0.006169	5	0.004829	5	0	0	0.650928	242	0.221077	108	0.85658	509	0.289974	143	-4.38432	3.43e-05	down
NLRP3	0.070824	79	0.208525	176	0.109267	116	0.054096	63	3.17348	2590	0.915993	315	2.32688	1321	1.2947	722	-3.49741	3.17e-08	down
FOXD3	0.133254	35	0.17771	45	0.014885	5	0.088523	24	0.783056	213	0.774614	178	0.809791	194	0.363219	76	-2.62684	0.000591124	down
REN	3.65956	855	1.72835	303	0.916141	204	1.12247	123	0	0	0.053022	12	0.075662	17	0.322686	19	4.86141	6.35e-07	up
DHRS12	0.575843	91	0.281097	43	0.312773	55	0.823649	120	1.58083	256	1.89866	265	2.93288	444	3.81734	450	-2.26698	0.00015257	down
RPS6KA1	1.3941	422	1.72017	540	2.03398	688	0.992632	350	4.98314	1652	1.908	497	3.75027	1104	2.61287	691	-1.0101	0.0412643	down
DNAJB4	18.3211	6042	34.8907	10928	13.2826	5141	21.1357	7233	124.632	60474	110.071	43531	43.5946	15786	34.5664	9921	-2.20561	4.68e-05	down
PEG3	1.39695	1689	0.830711	846	2.42474	2749	0.852014	1023	2.22057	2549	3.56049	4023	2.61049	2674	3.844	3546	-1.14673	0.00794343	down
FAM229B	55.7332	3518	65.78	4073	53.5228	3584	71.0226	4736	22.8782	1544	26.4731	1488	34.9719	2076	33.0154	1699	1.15546	6.85e-05	up
TAGAP	0.401306	126	0.131321	62	0.498965	186	0.162675	81	1.296	545	1.21269	423	1.1638	389	1.22046	390	-2.0292	0.000280779	down
ACOX1	61.7315	37997	73.4266	44570	62.3706	41218	94.8845	63016	24.3394	16704	33.6414	20450	37.5821	22620	45.0011	25247	1.04816	0.00187048	up
SPG7	38.0965	9788	43.2947	10862	45.8606	12448	47.5567	12854	18.172	4944	19.5418	4482	18.7798	4492	17.1654	3602	1.31266	4.02e-06	up
C5H12orf40	2.53449	879	0.961439	381	1.04089	468	0.694557	356	2.66515	1093	1.21617	532	2.75455	1131	3.99234	1996	-1.24512	0.0194585	down
CIART	20.2526	7031	15.6233	6568	17.7572	7786	10.5963	4828	6.09456	2242	6.5348	1854	4.98818	2131	6.47099	1788	1.63939	4.33e-10	up
MTFMT	11.0183	2775	10.6679	2660	10.0301	3133	19.0918	3832	3.86831	814	3.88236	849	6.27808	1600	4.55633	1334	1.35998	4.72e-05	up
LOC102186286	755.781	36871	659.108	31386	779.973	40181	656.098	33661	153.283	7918	141.683	6168	156.496	7104	129.631	5155	2.36292	6.7e-17	up
RGS10	0.781161	74	0.64728	67	1.61351	167	0.412098	44	6.25119	653	1.89695	167	3.37375	359	3.20422	260	-2.07289	0.00156612	down
CRAT	73.5932	34850	68.1211	31152	84.1766	42185	69.3927	34633	21.7797	10898	16.5103	6908	14.4037	6341	18.1324	7089	2.12206	8.85e-13	up
LOC108634955	0.765906	269	1.86217	836	1.44202	643	1.14357	607	0.165556	82	0.167777	72	0.300144	136	0.340545	144	2.36981	2.91e-05	up
LOC102172184	3.50952	1737	1.8521	846	3.07168	1805	2.37844	1308	8.03623	3864	8.1322	3923	5.92812	3022	10.5271	4358	-1.51065	8.46e-06	down
LRRN4CL	17.0294	3662	21.2412	4458	17.0053	3861	13.6963	3097	7.72936	1760	9.1645	1758	7.33923	1469	7.88929	1383	1.16459	0.000145627	up
Goat_newGene_91320	1.55857	397	5.2994	1165	7.69351	2141	0.924275	248	0.070799	23	0	0	0.068502	14	0.004181	2	6.64224	1.69e-10	up
LIPT1	7.59412	1150	8.36087	1212	6.02028	921	8.09951	1258	2.59107	410	2.33208	295	3.18011	444	3.22355	375	1.51933	0.000109248	up
CHPF	3.54957	1130	3.04071	940	5.98411	1989	3.8167	1270	7.53046	2490	10.9526	3028	7.00281	2038	9.12252	2330	-1.00364	0.00534258	down
MAT2A	10.5918	5191	19.702	8018	14.5073	7192	20.527	8825	47.2167	21411	23.6994	17572	26.1671	11256	19.3958	6990	-1.04635	0.00951802	down
PIGC	53.1595	8399	47.4029	7274	31.7226	5320	34.8746	5830	25.2207	4193	14.6695	2051	21.3773	3110	14.7875	1862	1.2263	0.000129306	up
MFAP4	2.99107	527	3.35554	577	8.59848	1598	4.21287	780	27.5977	5140	32.6816	5129	28.5315	4670	18.9614	2719	-2.44607	5.81e-10	down
SDF2L1	18.8198	1758	10.9324	1065	11.0035	1109	9.86188	985	10.2645	1065	4.60703	425	4.77072	432	4.03743	344	1.08464	0.0261703	up
Goat_newGene_59317	0.238076	101	0.307964	69	0.735167	193	0.239773	72	1.44024	528	1.40838	344	2.42425	371	1.04131	182	-1.78638	0.0036972	down
AIRE	3.78844	393	8.23883	751	3.92286	270	15.0343	1480	0.017361	3	0	0	0	0	0	0	9.6567	5.72e-22	up
NEURL3	0.16937	46	0.110175	29	0.422987	118	0.418382	116	0.385388	110	1.03211	245	1.01023	248	1.95724	421	-1.86052	0.0101594	down
CENPBD1	0.806941	278	0.587587	197	0.30196	110	0.416358	151	0.147696	54	0.031049	10	0.232288	75	0.364323	102	1.58275	0.0412281	up
EMC2	45.0215	7624	34.9578	6654	39.831	7674	36.4099	7491	13.7543	2349	12.2736	2242	15.5404	3402	17.899	3078	1.33949	4.16e-07	up
BTK	0.939748	250	0.987992	268	0.97407	311	0.621974	187	5.41951	1592	1.83767	485	2.69624	800	2.41416	534	-1.77434	0.000491138	down
RBPJ	2.61891	4533	3.10449	6600	6.9231	11749	8.49314	7280	14.1585	18638	10.5361	10837	8.05048	14068	17.9218	14875	-1.03102	0.00286933	down
CARD11	0.788998	382	0.996835	471	1.64349	771	1.81668	922	2.90821	1380	2.48224	1071	3.2575	1438	4.9847	1956	-1.28746	0.00231865	down
JAKMIP2	0.027599	25	0.057946	10	0.015764	15	0	0	0.381113	333	0.396534	279	0.168093	135	0.214738	140	-4.20956	1.41e-06	down
Goat_newGene_103	0.297202	340	0.435231	486	0.264194	320	0.326924	394	0.093966	114	0.154706	158	0.080635	86	0.23096	216	1.32164	0.0277576	up
ISOC2	79.1526	9205	62.4084	8426	93.6352	11284	61.7409	9126	15.018	1847	15.2549	1610	12.9016	1544	17.3954	1701	2.42228	1.31e-21	up
TMEM261	39.9899	2441	37.063	2198	40.5526	2623	33.7975	2182	19.9062	1298	16.611	910	24.4395	1415	14.3692	725	1.06475	0.00142673	up
TMEM223	53.1929	4002	55.0736	4124	43.0541	3475	50.1767	4048	20.6137	1675	20.1271	1378	19.2077	1371	17.5383	1097	1.43676	7.69e-07	up
TTLL6	0.110199	52	0.143114	57	0.460353	112	0.213557	95	1.0398	384	1.59907	356	0.157074	61	0.632458	199	-1.78103	0.0147853	down
EARS2	8.99033	2760	7.48731	2283	6.14022	2042	6.00202	2011	3.8303	1149	3.24501	927	2.23645	656	2.36438	581	1.3878	0.000149656	up
BRD1	3.04363	1289	3.23598	1630	2.92643	1454	2.95156	1558	8.02458	4874	5.3948	2997	6.45245	2824	6.36762	2643	-1.22948	0.000101248	down
TMEM167A	33.9405	16517	27.7366	13176	28.6971	14747	26.5267	13576	18.904	9741	13.4178	5826	15.1703	6870	12.6939	5035	1.02452	0.000843395	up
KRTCAP2	101.771	5547	92.4867	4918	85.9157	4944	92.0034	5271	43.3795	2503	36.1915	1759	43.6708	2213	33.4379	1487	1.31961	8.2e-07	up
SPCS1	31.9903	3976	32.38	3929	30.1515	3957	26.8901	3515	13.6706	1799	11.5243	1278	14.4577	1672	15.2057	1541	1.22733	9.7e-06	up
Goat_newGene_62738	0.078465	111	0.05552	77	0.093947	141	0.06202	93	0.22189	333	0.480523	606	0.132449	175	0.44579	514	-2.08576	0.000755446	down
DESI1	11.4746	3809	11.7199	3756	9.77205	3427	9.13052	3177	6.23869	2180	4.54302	1337	4.71426	1462	5.46755	1466	1.07921	0.000355547	up
HSF4	0.661168	184	0.259296	85	0.700961	142	0.35513	112	2.47085	504	3.6925	679	3.95614	809	4.28697	802	-2.50267	7.05e-07	down
SLC15A3	1.10863	343	2.95559	722	2.48719	549	1.34824	421	7.06828	4264	4.16813	2710	3.52072	1585	2.93563	874	-2.27167	3.9e-06	down
SNRPF	14.57	971	18.6417	1213	13.1889	928	15.0242	1053	5.80485	410	4.41166	318	9.12575	566	5.96653	325	1.3133	0.00146977	up
FAM210A	2.8408	2945	2.67514	2711	1.95179	2352	5.19616	4307	1.20844	1533	1.5471	1397	1.17647	1345	1.86085	1240	1.0837	0.000830309	up
LPCAT2	0.541144	245	0.584874	114	0.540716	177	0.262277	56	2.10061	450	1.01104	398	1.64891	391	1.31418	207	-1.35299	0.038835	down
SRXN1	18.7426	5298	23.6166	6492	12.307	3653	16.4857	4866	7.29248	2176	3.41068	854	5.26618	1373	5.49169	1258	1.81407	4.72e-08	up
NSUN4	10.7612	5367	8.17006	4026	8.41602	3191	13.3764	5846	3.00521	1202	3.42117	750	3.37078	1138	3.07688	1049	2.10254	1.58e-11	up
DKK3	0.89453	234	1.58083	404	2.80754	774	1.6728	460	4.75713	1315	3.82815	882	7.63439	1855	3.38195	720	-1.41342	0.00339625	down
NDNF	0.24098	151	0.278657	252	0.58298	551	0.065628	64	1.07867	1022	1.61702	1332	1.18397	1017	1.21899	881	-2.18083	0.000353315	down
NAXE	34.4227	4305	38.5951	4527	33.7749	4245	41.5392	5261	16.8609	2143	14.1275	1550	14.5445	1605	15.6155	1545	1.35526	6.36e-07	up
RUNX1	0.252162	127	0.372616	187	0.110247	73	0.111327	61	1.24149	677	0.752591	310	0.825547	404	0.76695	332	-1.9648	0.00119778	down
GPR156	0.30517	145	0.161815	80	0.125411	70	0.15082	80	2.2338	1170	1.89878	812	1.74248	756	1.42674	566	-3.19071	3.99e-10	down
POLR3G	1.61385	555	1.98577	662	1.32697	480	1.35302	481	1.00561	357	0.5988	185	1.34429	256	0.715004	195	1.09152	0.0337492	up
CDK2AP1	12.6277	1824	9.53668	1345	7.301	1114	7.42272	1128	3.26153	499	2.77721	358	2.90711	391	3.57823	422	1.63711	2.81e-05	up
LOC102171149	616.753	31332	584.14	28966	676.104	36270	570.516	30480	110.613	5950	98.7553	4477	120.132	5679	94.751	3924	2.59964	2.36e-20	up
SLC46A3	2.11173	835	1.39099	597	1.88201	1335	1.45623	912	8.5985	5484	9.74057	5093	6.98849	4472	8.64847	4138	-2.47736	2.31e-15	down
WLS	5.84443	1776	6.09949	1793	9.56579	3081	7.13479	2242	20.3806	6590	17.6114	5273	23.5683	6564	21.4007	5390	-1.50132	1.8e-08	down
Goat_newGene_157306	1.19006	689	0.169164	96	0.236436	145	2.20314	1697	0	0	0	0	0	0	0	0	12.3225	3.93e-16	up
THEM4	47.7922	6943	31.4722	4712	37.9538	5726	18.7091	2938	5.99359	942	8.91021	1166	9.00423	1187	7.94829	941	2.18167	6.8e-11	up
C6H4orf32	2.28417	629	2.90109	779	4.79144	1392	3.31397	959	23.4063	6815	20.766	5095	14.1915	3612	11.26	2524	-2.34983	3.57e-10	down
Goat_newGene_113785	0.120414	42	0.053804	19	0.279439	103	0.073347	27	0.645939	237	0.659364	204	0.373156	121	0.20517	58	-1.80533	0.0213372	down
APBB2	5.93713	3372	8.65987	4590	6.82641	4683	7.67614	5279	14.1271	7915	16.0338	9321	14.5825	8213	18.5971	8849	-1.02874	0.000445197	down
GTSE1	2.55563	568	2.48862	636	1.01324	294	1.7819	555	0.376062	119	0.592226	137	0.325809	98	0.733568	187	1.84138	0.00102034	up
LOC108634948	0.347345	83	0.707188	164	0.654801	164	0.805571	201	0.224984	57	0.081828	18	0.035703	8	0	0	2.84501	0.00402208	up
ALDOA	1716.86	270576	1596.17	245299	1503.27	249914	1870.67	308514	636.331	106352	478.698	67314	307.618	45292	476.324	61128	1.87001	5.24e-08	up
NR2F2	0.741192	382	0.821993	400	1.4783	618	0.804703	358	2.08801	1028	2.54053	1254	1.63861	757	2.09742	807	-1.23651	0.00536633	down
GREB1L	2.12345	1744	2.51016	2089	2.43305	2092	2.71515	2616	0.776115	681	0.855989	708	1.62608	813	1.48371	919	1.36914	5.12e-05	up
Goat_newGene_39034	0.417705	222	0.216785	198	0.334368	306	0.292056	201	0.94634	631	1.21208	712	0.442462	376	0.71425	428	-1.3163	0.0130581	down
CSF2RB	1.00042	483	1.35203	765	1.32388	668	0.999282	358	3.25988	1805	2.52076	1037	1.86383	866	2.35769	871	-1.06682	0.0203639	down
NPR3	102.602	74282	103.676	71670	65.0211	49446	49.053	32203	6.39048	4076	4.3757	2257	4.80025	2795	6.89663	3385	4.1392	2.32e-27	up
MATK	0.327873	44	0.447554	63	0.421987	87	0.29684	39	2.09544	376	0.839768	123	1.01897	170	0.645232	99	-1.75489	0.00844751	down
Goat_newGene_140798	0.992873	80	1.73811	137	1.41509	119	4.03925	323	0.124954	14	0.354278	32	0.338748	19	0.051427	5	3.10884	7.64e-05	up
PLA2R1	12.6387	8314	14.3537	9275	4.76736	3325	10.894	7811	35.6793	24806	21.0095	12461	23.6147	14583	19.734	10668	-1.15092	0.00522133	down
AOAH	0.028545	9	0.171851	39	0.620807	137	0.130193	39	1.24921	271	1.01267	184	1.84182	362	1.2117	195	-2.26466	0.00367516	down
C1R	2.97969	754	6.24503	1552	8.91978	2351	4.90506	1334	56.2518	14969	45.0067	10076	55.4761	13017	66.8158	13723	-3.19232	2.59e-19	down
GLCE	4.52999	2382	4.7121	2426	8.22095	4586	5.0123	2796	10.1868	5752	13.2039	6282	12.6206	6262	12.4211	5399	-1.05623	0.000350081	down
Goat_newGene_185383	1.4156	156	2.83108	200	3.24782	278	3.22139	230	0.994672	60	0.893486	59	0.50989	23	0.59226	36	2.17157	0.000475483	up
SLC1A3	25.5435	10445	35.8323	14289	38.6337	16073	27.6438	13558	51.2903	46310	29.3265	52524	18.8443	23235	24.8269	39799	-1.68184	3.01e-06	down
MITF	5.976	2924	4.9678	2347	9.82167	5196	5.85567	3124	26.22	13788	29.9796	13310	25.2684	11382	18.3853	7306	-1.84682	8.08e-08	down
CCDC80	34.82	13909	25.2753	9855	48.2071	20335	34.9657	14689	87.8463	37154	80.5395	28705	85.4336	31754	75.5883	24610	-1.13604	0.0003738	down
CAPN3	0.111131	39	0.306782	61	0.183005	98	0.376207	117	0.944557	276	1.32484	387	1.24392	503	2.26716	836	-2.77429	5.97e-06	down
ENPP5	0.933908	415	0.728789	328	1.27216	814	0.689851	376	4.23473	2084	2.8468	1131	6.62831	2407	3.01706	1170	-1.87172	7.46e-06	down
NID1	23.2982	13827	31.5323	18267	28.216	17684	35.0422	21871	66.8201	41989	64.4873	34148	85.6423	47293	123.166	59578	-1.42828	7.42e-06	down
MMAA	11.6705	1792	6.52073	1018	9.21724	1508	7.01707	1055	2.40596	409	4.14163	575	4.15573	642	3.93153	536	1.22684	0.00308347	up
FGL2	13.187	3322	15.6784	3976	10.1039	4635	12.4774	3290	80.9783	18406	57.5254	11046	42.4319	18067	36.04	7891	-1.91198	4.54e-09	down
LOC102183952	2.65568	1096	5.92493	1813	1.81496	742	2.41932	1513	1.26316	307	0.640109	53	0.593159	114	0.846493	198	2.92548	1.96e-07	up
Goat_newGene_119420	0	0	0	0	0.008107	7	0.010782	9	1.95608	1462	2.59079	1631	0.504815	332	0.259015	149	-7.9021	3.76e-12	down
C1QTNF6	16.3907	4501	5.19238	1392	15.8789	4604	11.7734	3400	1.65709	482	3.20599	786	4.8343	1236	6.48632	1452	1.71443	0.000194658	up
SLAMF6	0.107677	43	0.057161	20	0.183037	71	0.056264	19	1.07032	331	0.599424	158	0.517738	118	0.941715	127	-2.33158	0.000857077	down
CNTN1	0.014864	11	0.061765	41	0.149197	107	0.107149	56	1.7938	1072	1.23061	595	2.81375	1467	2.82395	1187	-4.40667	3.12e-12	down
VIL1	0.428058	132	0.692935	208	1.18738	385	0.260219	84	0.021832	8	0.013478	4	0.174776	50	0.062393	16	3.33025	0.000103121	up
SORCS1	0.06648	37	0.079786	43	0.173694	101	0.035643	21	0.301375	175	0.305484	150	0.644762	202	0.28171	126	-1.7764	0.00850096	down
Goat_newGene_179364	0.028213	45	0.035077	52	0.010516	30	0.099518	181	2.44383	4242	3.41219	4745	0.773386	1154	0.484794	973	-5.2819	8.15e-13	down
Goat_newGene_79403	0.615675	382	2.07948	855	2.81768	929	0.873757	630	0.022325	25	0.067566	62	0.007452	8	0.054836	46	4.15146	4.15e-09	up
AHCYL1	48.1658	19284	71.0013	28562	64.9915	28148	89.6033	39889	19.2909	7595	24.4809	8619	31.5956	9893	36.5615	11169	1.54815	2.55e-06	up
ALDH2	28.0747	5827	30.4897	6177	43.4707	9527	40.2911	8794	205.534	45165	288.122	53352	330.49	63820	221.474	37464	-2.80721	3.28e-18	down
MPZ	0.530264	106	0.663051	133	1.40918	305	1.03974	217	2.48751	522	2.65016	482	4.82875	885	2.3633	395	-1.66328	0.00265033	down
LOC108636217	3.99682	4484	5.03576	4313	5.38802	5208	5.85252	5468	14.4536	16808	20.3606	18841	34.1254	28425	28.7626	20683	-2.19721	5.79e-14	down
CPT1B	11.686	3739	13.3533	4353	14.8153	5007	18.3742	6300	1.50537	534	2.92815	853	2.26565	706	2.45869	671	2.70685	8.15e-17	up
SLC35B1	45.0182	5863	40.1308	5102	30.1639	4149	32.1873	4409	18.1697	2506	12.9841	1509	15.1408	1835	13.2954	1412	1.37887	2.45e-06	up
Goat_newGene_175224	1.37255	921	4.00106	2712	4.90546	3652	3.58197	2251	7.66531	7143	8.99264	6762	5.12227	2913	10.8073	6921	-1.42894	0.00114433	down
SEMA3F	1.89255	781	2.97439	1095	2.38477	872	2.02601	669	5.77189	2398	3.31952	1135	5.11177	1861	5.25723	1674	-1.09084	0.00364628	down
SLC29A3	1.12342	464	0.74892	318	1.19029	517	1.08256	445	2.45715	972	2.01667	775	2.27321	894	3.28882	1133	-1.19464	0.00405312	down
THBS1	4.7356	2759	8.68435	4937	5.28261	3250	5.48264	3359	42.8088	26391	18.2276	9470	95.0243	51478	69.6326	33044	-3.09512	1.95e-12	down
BOLA3	113.695	8481	90.6646	6601	108.62	8556	95.9665	7528	24.8057	1960	24.7775	1649	17.7599	1233	15.148	921	2.35726	2.92e-15	up
SPATA6L	1.29308	429	0.438649	209	1.19788	484	0.591597	253	1.75189	770	1.45473	557	1.26797	520	2.15752	807	-1.03431	0.0476512	down
FARS2	9.8601	1672	9.66484	1595	8.27502	1480	9.88866	1760	4.55807	739	4.91316	726	5.01315	776	4.50758	603	1.12109	0.00138703	up
HOXA10	6.93429	1554	7.89863	1806	2.92335	626	5.25798	1365	2.16076	526	1.36573	288	2.58864	595	1.67596	317	1.61082	0.000523726	up
MON1A	5.11775	1095	7.30016	1523	4.13972	935	5.86591	1320	2.58423	585	1.42337	272	2.15363	429	2.57879	450	1.44676	0.000465541	up
TADA2B	4.59726	1815	5.56902	2146	3.30486	1378	5.17103	2146	2.93817	1228	1.68079	592	2.83945	1043	2.30682	742	1.01818	0.00687722	up
FREM2	0.039822	47	0.019422	23	0.182609	226	0.088905	110	0.783012	788	1.1451	819	0.352061	384	1.22973	1174	-3.10971	1.29e-05	down
GALNT15	0.560889	311	0.496194	248	0.839713	574	1.04809	565	9.48867	4990	8.79394	3956	14.1029	6301	13.5544	5996	-3.7287	8.4e-27	down
Goat_newGene_154515	0.006867	5	0.078263	44	0.03965	25	0.033053	20	0.164342	101	0.464932	108	0.783256	299	0.66979	273	-3.10611	6.15e-05	down
CDO1	2.78598	427	2.80863	421	4.58873	743	3.36612	543	15.0779	2446	10.5433	1442	7.49403	1069	3.1585	395	-1.39346	0.00979296	down
NRL	0.042106	35	0.085487	59	0.114147	80	0.052122	55	0.490157	424	0.988572	720	1.21106	626	0.465325	281	-3.26529	1.91e-08	down
SLC25A19	23.1806	5761	20.9865	5093	14.1672	3718	19.1297	4998	7.4613	1964	4.94226	1096	5.52768	1265	5.872	1188	1.7803	2.85e-09	up
THY1	5.76188	1138	8.89757	1717	17.8855	3731	4.10698	856	22.9149	4795	27.066	4779	29.4208	5408	19.7284	3177	-1.38292	0.00153731	down
CLDND2	0.76861	74	0.788837	72	0.869896	83	0.908829	83	1.55927	158	1.15481	115	3.30316	276	2.33607	170	-1.25555	0.0358286	down
Goat_newGene_431	6.10847	323	4.46381	231	1.86549	105	10.7188	596	0.14042	8	0.119452	6	0.303576	15	0.135297	6	5.10214	2.37e-11	up
PRELID1	232.951	29726	178.362	22217	181.329	24434	210.02	28184	62.8443	8491	47.1261	5366	54.2526	6442	50.6694	5270	1.97437	9.95e-12	up
Goat_newGene_149331	0.740027	561	0.464193	419	0.535489	969	0.19975	386	1.03961	2017	0.939589	793	1.0006	1706	2.35392	3011	-1.76399	0.000178947	down
LOC108637801	0.932287	206	0.518646	112	0.825335	196	0.46291	132	0.192914	55	0.175549	44	0.328843	84	0.244044	54	1.38343	0.0248041	up
NDUFC2	313.34	21287	236.827	15705	299.207	21465	262.639	18765	81.548	5866	81.7812	4958	90.2527	5706	80.0137	4431	1.80905	6.7e-11	up
MYOZ3	0.005396	8	0.006612	9	0.025422	33	0.013052	18	0.871189	1096	0.183894	192	0.113258	71	0.077486	75	-4.41917	8.63e-06	down
Goat_newGene_90201	0.084954	38	0.083806	43	0.106101	59	0.28221	119	1.02943	414	0.59174	142	1.11053	401	0.294283	81	-2.02439	0.0049369	down
SLITRK6	0.907523	388	0.498517	208	2.1689	943	0.896278	403	2.33781	1040	1.93411	663	2.97601	1093	3.12264	1088	-1.09032	0.0384197	down
XKR4	0.161774	100	0.25265	96	0.264649	167	0.118639	77	0.595824	387	0.247551	136	0.97199	387	0.610512	297	-1.50071	0.0123855	down
ANAPC5	12.8099	3401	13.6348	3528	12.3875	3476	12.1517	3387	4.78922	1342	4.27395	1011	8.28122	2048	8.4467	1831	1.0871	0.000629522	up
Goat_newGene_61501	0.055276	23	0.03762	15	0.110243	47	0.05043	22	0.278402	119	0.179643	65	0.629552	196	0.268016	87	-2.17615	0.00132091	down
Goat_newGene_142803	0.956057	178	0.958751	238	0.866463	481	1.00687	672	2.62894	1180	1.95269	883	1.84755	670	2.66538	1331	-1.47605	0.00536633	down
SGPL1	3.60414	1529	3.07903	1304	3.88971	1814	3.24613	1504	9.00894	4698	4.72799	2160	6.26327	2626	7.71559	2783	-1.05164	0.00129804	down
PLEKHD1	3.61779	1672	2.17533	849	3.34665	1570	3.46928	1546	0.695842	357	1.08895	422	1.00222	439	2.20896	892	1.31677	0.00454496	up
RPL27	841.133	50166	745.604	49116	749.3	52306	828.431	56564	360.392	25457	386.698	20265	463.415	24869	544.073	26631	1.02649	0.000478609	up
LOC102184229	0.054067	31	0.047612	36	0.051407	43	0.026072	24	0.106752	97	0.268771	100	1.15836	430	0.489674	112	-2.49076	0.000455956	down
SCARB1	4.17221	1420	3.54769	1237	4.18457	1829	2.71745	1066	6.9487	3868	4.95071	2107	7.9598	2691	8.70632	3124	-1.15126	0.000301913	down
MICAL3	1.67166	1200	2.82575	1812	4.3079	2184	2.76821	1828	6.73478	4846	7.41902	3043	4.88336	3432	5.56373	3544	-1.15195	0.000172781	down
ST6GALNAC6	2.72703	669	1.42358	326	4.3451	1138	2.85713	746	3.9627	1068	4.87659	1164	6.91895	1596	7.47406	1569	-1.00551	0.0271622	down
Goat_newGene_165118	0.082892	33	0.078427	31	0.039045	17	0.092951	39	1.35781	541	0.638637	182	0.244918	90	0.476032	110	-2.96408	6.81e-05	down
EIF4EBP2	39.2101	27978	28.4321	19803	33.2646	25064	40.9908	30759	54.4923	41169	75.287	47931	79.8051	52984	103.95	60454	-1.0544	0.00123899	down
ARHGAP17	0.98636	963	1.144	782	0.882391	870	1.27046	770	1.48448	1698	2.20014	1762	0.963481	1105	2.93811	2256	-1.10581	0.00468037	down
TAC1	0.155623	36	0.115386	21	0.489871	112	0.292789	53	0.919899	196	1.06751	380	4.76314	951	5.11072	1072	-3.65795	5.33e-07	down
C24H18orf63	0.533305	187	0.383058	155	0.650714	193	0.459125	206	1.14635	566	1.60514	794	1.00879	492	1.01247	261	-1.61298	0.00345948	down
Goat_newGene_80097	0.489749	254	0.44862	227	0.561938	308	0.858818	468	0.237026	130	0.093334	44	0.177693	86	0.200439	85	1.81621	0.00200016	up
CSF1	1.90322	743	3.87317	1226	3.90946	1422	3.06986	1090	10.534	4135	6.68603	2201	8.07352	2907	5.01971	1531	-1.31789	0.000325999	down
FILIP1L	4.02409	2020	4.15952	2200	8.07079	3951	3.86842	1850	19.708	9510	10.0398	4876	10.3572	4789	11.0132	4480	-1.3072	0.000122406	down
LOC108638252	316.193	14151	279.266	12200	309.787	14640	261.578	12311	118.827	5631	127.711	5100	135.726	5652	111.715	4075	1.30894	3.67e-06	up
Goat_newGene_172499	0.676938	438	0.131425	73	0.435312	298	0.087485	60	2.11776	1408	2.96748	1686	0.891568	537	1.18039	622	-2.40058	0.00089411	down
ARSI	1.63959	410	1.2042	294	1.71814	453	1.80896	475	0.64914	172	0.150536	34	0.560387	131	0.989902	202	1.54987	0.0151803	up
SPRY1	5.26049	2202	10.4533	4744	4.91024	2930	5.87417	3662	15.2156	10312	10.2532	6406	23.5939	11104	24.4161	8998	-1.49176	2.67e-06	down
FAM25A	0.872217	157	0.261078	40	0.945116	165	0.357337	52	8.73629	1500	5.45305	750	0.21082	23	0.417499	60	-2.56541	0.022021	down
ILDR2	0.410195	202	0.308494	187	0.216951	117	0.318967	200	0.755732	439	0.420716	220	1.37956	478	0.820913	366	-1.12467	0.0469513	down
SLC25A42	7.04248	2300	5.14385	1514	8.30855	2704	7.61494	2606	0.735805	247	0.94127	256	1.55884	440	1.77419	438	2.64212	3.08e-12	up
CLMN	0.204632	115	0.585615	220	0.331264	160	0.282246	160	0.786056	351	1.23395	395	2.12147	701	1.83692	625	-1.72827	0.0012437	down
GHDC	1.96997	565	0.931179	239	1.9386	562	1.64054	481	3.20708	923	3.64782	880	4.27995	1091	4.99672	1119	-1.20422	0.00648074	down
Goat_newGene_117791	0.158315	33	0.125258	26	0.037903	14	0.093094	24	0.519508	134	0.809255	167	0.937426	240	0.657762	133	-2.84822	5.65e-06	down
LOC102179291	1127.07	62822	1061	57727	1174.97	69159	1189.31	69716	312.211	18426	305.813	15209	273.546	14188	273.924	12445	2.02984	3.11e-12	up
FCHSD1	0.934167	397	0.550233	250	1.30665	636	0.793231	376	1.96687	998	1.36587	634	2.49784	1061	2.30177	858	-1.17038	0.0102372	down
ANTXR1	3.29343	1875	3.52039	1965	6.86599	3899	2.43947	1469	6.78764	4107	9.67109	4927	10.5334	5610	9.57003	4455	-1.15019	0.000849244	down
LIG1	4.59057	1447	4.88543	1525	4.64433	1690	4.51186	1485	1.39834	586	1.69992	503	2.16792	556	2.67127	755	1.27668	0.000444546	up
NQO2	111.315	13104	97.1953	11165	69.9922	9222	93.6084	11840	34.5303	4669	29.9441	3435	38.6057	4519	36.3214	4319	1.36083	2.55e-06	up
ECE2	4.82945	588	9.26837	978	5.05847	698	7.70503	882	1.29125	197	1.50355	185	1.51949	183	2.62953	266	1.84071	9.13e-05	up
LOC102170232	0.850997	466	0.848904	666	1.00509	929	0.658331	498	2.16188	2069	2.15663	1750	1.13717	1149	1.61726	915	-1.28911	0.00282144	down
ZNF550	1.47205	477	2.17301	1420	1.73467	1090	2.06424	1671	0.912086	573	0.960006	486	1.32354	569	1.9567	464	1.08166	0.0233284	up
LOC102169634	23.3861	4415	21.5401	3873	17.2665	3295	17.2907	3301	7.16174	1367	4.74133	807	3.95414	647	3.41734	538	2.09504	2.35e-09	up
TFPI	17.1561	5914	12.2846	4134	21.9819	8002	17.3149	6277	26.8642	9806	43.3412	13331	58.5257	18773	17.6095	4948	-1.02544	0.0157108	down
CA9	3.02416	3185	2.98057	3608	3.1622	3106	0.631457	423	0.47116	404	1.18644	496	0.75817	729	0.424334	217	2.42908	5.46e-05	up
METTL17	13.7478	4005	13.3289	3134	12.2437	3886	11.6339	3834	3.47561	1262	3.03777	800	5.11592	1248	4.49857	1052	1.70944	2.31e-09	up
SRP9	16.3537	3204	22.3726	4296	14.7833	3076	13.7	2829	7.63208	1591	5.56993	976	9.84729	1826	9.51999	1550	1.12704	0.000485011	up
LOC102186533	1.99728	779	1.20524	471	1.7827	765	1.11439	505	0.240034	48	0.79726	291	0.28618	116	0.685921	189	1.81195	0.00616519	up
YEATS4	12.9407	1871	13.6202	1922	8.36481	1277	13.5081	2054	5.74324	879	2.51533	320	3.49392	470	4.62878	546	1.64998	3.45e-05	up
TOPAZ1	0.694554	235	1.14599	260	0.583307	257	1.35732	621	2.01193	785	1.75904	717	1.59865	507	3.06222	859	-1.15637	0.0329592	down
PPP1R15B	7.41608	3715	10.2056	5158	7.36286	4025	7.70645	4196	27.9761	15309	14.7362	6735	16.8287	8108	16.9632	7158	-1.16708	0.000370806	down
PMAIP1	0.419577	70	1.23647	141	0.447397	91	0.54676	107	3.897	503	1.78027	331	3.16419	352	2.33044	221	-1.83399	0.0012757	down
BLVRB	54.5097	4561	52.3018	4271	60.4171	5338	60.4729	5321	26.7602	2371	21.7484	1624	25.5763	1991	29.346	2002	1.21771	2.81e-06	up
CIB4	1.87216	374	1.23494	267	0.559443	82	0.61305	88	0.625976	63	0.42712	51	0.280706	36	0.76413	76	1.78768	0.016769	up
HS2ST1	1.37421	1228	1.23828	985	1.45141	1571	2.18311	1001	0.97321	1205	2.93382	1263	8.86804	5030	5.73382	2690	-1.14186	0.0167173	down
UST	0.863662	426	1.09601	497	1.32823	675	0.669997	311	3.26436	1571	3.01237	1246	2.38276	1040	2.2208	850	-1.3805	0.0011698	down
ICAM1	2.80189	856	3.55564	1061	2.13528	659	1.79512	562	19.041	6109	11.3361	3059	11.8701	3359	6.58385	1641	-2.2051	4.76e-08	down
ABCB6	27.3602	7914	22.2808	6307	22.5263	6909	24.9202	7626	12.9104	3954	8.08304	2085	9.61419	2607	10.2879	2444	1.32164	1.21e-06	up
DPH7	37.5596	9117	31.3583	8206	23.5694	8133	32.7394	8344	8.76411	2947	4.77289	2149	6.5128	2463	4.93786	1983	1.76267	4.96e-12	up
ABCD3	30.7203	10733	29.8728	10187	25.9599	9577	40.7369	14967	12.1214	4484	13.7087	4274	17.4949	5687	17.8362	5079	1.14736	0.000160912	up
PLPP2	0.386061	50	0.522209	66	0.494569	67	0.382454	52	1.73394	207	0.833212	93	2.37847	278	1.06123	111	-1.57874	0.0116977	down
LOC108638594	1.73096	91	2.11128	118	2.84734	188	2.22575	136	6.97114	437	5.53163	296	6.59217	384	6.30276	324	-1.50847	0.00499536	down
RARRES1	7.05095	1025	7.45495	1057	8.31879	1276	5.03604	770	40.2634	6192	13.2864	1722	15.6351	2114	19.1647	2269	-1.6063	9.2e-05	down
LOC108636060	0.113706	381	0.017902	17	0.011121	36	0.048215	154	1.60872	2029	0.501465	561	1.93269	4965	1.53526	3163	-4.18993	3.06e-06	down
PDK3	25.2673	14984	16.4739	9657	20.1951	13139	22.6523	13957	7.4418	5519	13.629	5433	3.51897	3549	9.81819	5373	1.28743	7.11e-05	up
C7H19orf70	114.083	9337	85.5513	7032	79.2435	7261	82.7091	7636	28.0952	2614	35.9814	2782	23.3145	1852	22.6684	1640	1.72928	7.54e-09	up
FBXL14	3.9755	1163	5.07831	1449	3.03566	938	3.56622	1097	27.0937	8386	28.878	7532	3.59084	977	3.42519	817	-2.01916	0.0036499	down
SYNPO2	5.02677	6362	3.05176	2461	7.2913	11020	5.44268	11315	10.9605	10833	11.7255	17170	21.3196	20601	12.5208	11878	-1.06493	0.0256811	down
FYN	11.1264	5400	7.54733	3519	8.40211	4319	8.21796	4172	19.443	9846	15.8678	6722	20.3841	9139	18.0499	8455	-1.03349	0.000211856	down
PRKCB	0.526136	277	0.43186	324	0.53765	487	0.180766	169	1.6186	1445	1.40311	1004	1.03484	665	1.1165	624	-1.65136	0.00112014	down
Goat_newGene_104456	0.106226	310	0.152324	295	0.274853	456	0.733734	1245	3.35613	9915	3.5273	4218	3.57988	4534	5.2077	12357	-3.83177	2.82e-13	down
MXRA8	3.54205	784	1.58312	348	5.86241	1361	1.45217	335	8.62998	2123	9.46255	1884	14.8537	3124	9.59071	1802	-1.74269	0.00023654	down
ST3GAL6	2.12547	1669	2.25998	1946	2.49801	2116	2.93455	2596	7.53602	5513	7.03031	4778	6.90804	5527	7.78469	5370	-1.42444	6.17e-08	down
RDH11	6.39119	2364	6.22233	2199	5.78726	2056	5.25658	2082	2.9662	991	2.7852	860	4.21454	1336	3.61374	907	1.02839	0.00174118	up
LOC102187204	2.00341	249	2.52211	308	6.20339	814	3.77999	491	10.1067	1318	24.7316	2730	35.6117	4090	52.6989	5288	-2.96882	1.69e-09	down
DOCK3	0.769272	434	1.07263	487	1.74895	761	1.35662	740	4.48017	1444	4.03118	1733	2.86404	1148	4.39327	1779	-1.44405	0.000258518	down
IFT52	13.6742	3936	21.3925	5442	12.4862	4384	8.81494	3047	2.73554	1043	6.66428	1472	6.61934	2397	7.79404	2152	1.17861	0.00123237	up
Goat_newGene_67969	1.05411	511	1.97536	1404	1.56565	1323	1.60142	1072	0.799546	496	0.878679	380	0.758316	348	1.43508	418	1.31251	0.00424098	up
CARNMT1	11.7558	5456	13.8911	6262	10.933	5364	12.9009	6706	7.36563	3422	4.82604	2048	5.83224	2544	6.82001	2528	1.11692	2.49e-05	up
C5H12orf73	15.243	1233	10.3494	683	6.35442	460	9.735	682	3.20122	247	2.88146	253	5.43675	444	5.95452	336	1.20545	0.022753	up
LOC108634020	0.682619	181	0.962118	249	1.16985	328	0.802253	224	1.33997	376	4.72581	1118	1.83372	453	4.33671	937	-1.7	0.00281811	down
LGI4	0.950367	246	1.16986	317	1.35014	488	1.00156	310	2.96361	813	3.2137	926	6.29781	1726	2.54396	621	-1.65523	0.000412614	down
LOC102188365	0.291276	143	0.302226	213	0.632875	198	0.963827	398	1.17765	408	1.70609	705	2.1186	798	1.70477	603	-1.49568	0.00632806	down
SLC35B4	3.01978	1911	2.43229	1501	2.18938	1211	1.68039	993	0.856956	576	0.794786	443	1.44001	849	1.35277	700	1.0802	0.00904633	up
STK39	14.3448	4832	21.0241	6823	13.9423	4918	15.8855	5577	6.54833	2289	6.71652	1999	7.56826	2287	10.0813	2726	1.18124	2.12e-05	up
PLCD1	4.24307	1150	4.27719	1131	5.8346	1664	5.44626	1545	16.3216	4654	15.2988	3676	22.612	5666	18.9565	4159	-1.79606	7.51e-11	down
VEGFA	6.271	1703	7.92189	2453	5.91816	1808	9.4425	2738	10.9638	3813	14.0457	6552	37.8312	11410	20.7911	5614	-1.72245	1.58e-06	down
MXD3	2.15009	263	1.12936	148	3.12349	454	1.73239	263	0.879937	119	0.670382	87	0.854472	96	0.883701	106	1.37587	0.021742	up
GPC4	0.266112	150	0.365424	200	0.28476	169	0.393742	232	0.39298	234	0.72667	311	0.774937	404	1.45785	666	-1.19422	0.0450438	down
CLEC4D	0.428315	175	0.158296	97	0.145194	66	0.008732	10	6.83986	2002	0.990079	196	1.7936	502	1.0585	378	-3.10842	0.000524611	down
IL20RA	2.05577	410	4.34495	803	3.85436	782	3.45757	730	0.309068	67	0.440663	77	0.158183	30	0.380837	61	3.42533	9.15e-10	up
COMT	3.22668	757	3.99406	658	4.45356	818	3.08197	641	8.94433	1302	11.315	1363	7.0442	1417	26.1758	2623	-1.31407	0.000909807	down
RANBP1	57.6457	7505	69.1811	8295	53.0006	7007	62.7964	8011	33.4215	4607	24.1324	2796	27.1677	3295	26.1436	2776	1.13959	2.35e-05	up
LTB4R2	0.051715	33	0.08459	57	0.198272	136	0.044047	27	0.515095	338	0.168469	96	0.865292	270	0.336946	178	-1.85158	0.0105833	down
CD8A	0.263496	65	0.301548	76	0.424073	109	0.191905	50	1.04405	275	0.593149	128	1.31806	310	0.620811	123	-1.51578	0.0161722	down
PHYH	382.995	54972	244.737	34289	248.319	37637	237.951	35918	94.8363	14413	131.772	16876	144.027	19235	89.7093	10495	1.34483	7.18e-05	up
PPTC7	36.4762	27984	23.9279	16944	38.5983	30597	18.7969	15114	11.6467	9621	7.79617	5423	1.81004	1404	5.83675	4150	2.0584	4.75e-05	up
PTGES2	70.4961	14233	61.5341	12127	82.4594	17580	56.6194	12022	12.7351	2723	10.0016	1802	7.40352	1391	9.34811	1539	2.83371	8.96e-19	up
PCK2	13.0558	2938	6.68373	1468	13.6306	3239	6.17818	1462	44.6335	10632	96.4597	19363	67.5243	14135	126.945	23278	-3.00609	1.8e-13	down
Goat_newGene_122066	0.044316	18	0.009419	4	0.088176	27	0.008268	4	1.11587	414	0.186917	65	0.286718	101	0.332217	92	-3.67887	3.73e-05	down
CBX7	0.965463	527	1.05496	447	1.5085	752	1.3776	619	2.72919	1332	1.46075	526	3.59883	1621	3.56421	1332	-1.08619	0.0141552	down
SPATA9	0.759951	229	0.27248	256	0.412972	416	0.626551	319	3.61651	3590	4.14619	3472	1.41882	1200	1.53272	1031	-3.03595	1.01e-09	down
LOC108634360	13.8968	711	13.0735	653	10.1055	546	16.3676	880	34.447	1864	24.8078	1132	39.6001	1883	35.475	1478	-1.23799	0.000669969	down
ADRB2	0.889291	186	1.97354	401	2.66409	586	1.46686	321	42.6409	9393	28.7431	5336	72.5628	14047	20.8596	3538	-4.47786	1.65e-23	down
PTGES3	11.5182	7214	18.1281	10968	11.943	7812	13.3733	7595	55.1551	36573	51.4572	41536	12.7848	7907	18.786	8882	-1.60366	0.00451515	down
IKZF3	0.056301	39	0.144881	72	0.077008	46	0.047824	35	0.202059	138	0.26399	126	0.346739	195	0.534591	253	-1.95464	0.00168117	down
Goat_newGene_129910	0.81112	752	1.01945	922	0.558363	547	1.21267	1162	0.274009	269	0.495502	410	0.181543	157	0.706197	534	1.19142	0.0382722	up
LOC102179403	6.31288	839	16.8044	2135	74.5639	7672	13.4614	1383	128.747	13206	66.0028	5772	154.333	16704	58.8986	6133	-1.86698	0.00215106	down
GNAZ	4.13297	1218	4.00965	1161	3.90324	1206	3.90949	1203	2.09008	648	1.62034	433	1.50309	416	1.94374	482	1.207	0.00168863	up
Goat_newGene_24479	0.074575	151	0.080018	158	0.125596	269	0.124303	265	0.209754	450	0.330523	597	0.156586	295	0.288565	476	-1.22908	0.0296041	down
MRPL4	26.0795	4758	22.0342	3924	21.5559	4153	22.6665	4349	8.62865	1667	6.97386	1136	10.0625	1709	8.96654	1334	1.49877	5.4e-08	up
MCTP1	1.17483	468	0.297318	216	0.697791	885	0.362419	228	1.9146	2180	4.93039	3868	6.77774	5529	3.31733	2784	-3.10268	2.17e-10	down
P2RX7	0.130815	31	0.118961	56	0.637093	191	0.173929	87	1.08281	299	0.392139	172	1.43621	464	0.796571	176	-1.67493	0.0189405	down
ASCC1	47.7393	8050	79.1872	13318	22.5827	4275	39.6899	7312	6.10003	1438	10.0134	1912	12.4648	2910	12.3744	2373	1.878	1.47e-06	up
KLF15	7.74459	2318	8.82877	2325	12.0986	3386	12.2955	3570	19.6093	7889	22.4322	5395	14.3916	6950	10.3262	5066	-1.19394	1.08e-05	down
UBC	56.2035	12631	72.4463	17184	48.1526	12378	96.7752	23190	285.411	68321	390.837	87607	69.348	16306	52.0253	11046	-1.6041	0.0117261	down
Goat_newGene_184126	0.113423	37	0.262543	58	0.208607	56	0.336693	61	0.849972	215	0.625887	123	1.30318	270	0.629301	128	-1.83662	0.00207573	down
NDUFV1	364.029	59111	432.889	68613	423.215	72569	541.843	92529	95.1808	16365	113.376	16427	72.0631	10888	87.2549	11549	2.3149	1.25e-12	up
COMMD8	24.6208	6914	30.1044	8252	31.8855	9456	26.2913	7765	15.1659	4510	11.8511	2970	11.5134	3009	10.0184	2294	1.27614	4.69e-06	up
PLOD1	13.6989	4423	13.0131	4057	11.0023	3708	9.92881	3351	101.107	39362	8.71407	6873	12.3866	3694	16.5827	4312	-1.80064	0.00634744	down
VSIG4	0.175942	87	0.853456	270	0.594289	338	0.169684	196	3.60155	1931	1.7193	551	3.2288	1154	3.04933	970	-2.41115	4.98e-06	down
NDST3	0.59117	292	0.704269	307	1.39813	541	0.417287	224	1.0463	447	2.53136	930	3.56867	1513	3.80321	1308	-1.71863	0.000882354	down
ZDHHC13	1.46686	929	2.96512	1183	1.8036	1096	3.71703	2023	5.27568	3558	4.349	3557	16.4088	6906	10.2497	5128	-1.93929	2.21e-08	down
SLC22A17	1.29061	761	0.551177	381	2.08146	1340	0.97479	494	3.04259	2375	3.77411	1784	4.3006	2106	4.49475	1694	-1.50674	0.000386837	down
CCDC152	0.141271	125	0.135534	173	0.315822	233	0.122356	101	0.988552	868	1.622	2010	0.664982	383	1.31397	801	-2.84015	2.82e-06	down
PTX3	0.430647	132	0.695955	134	0.556744	120	0.173656	43	18.4205	4848	31.1162	5181	22.6359	5184	9.78084	1748	-5.36824	1.93e-27	down
EIF4E3	1.87246	674	3.07539	961	3.38624	1254	2.66155	939	5.41298	1965	2.34654	994	10.8941	3280	2.77627	1338	-1.02321	0.0163073	down
CHCHD10	40.5972	4371	55.7045	5837	50.7727	5633	38.9208	4263	19.0514	1999	23.6568	2233	13.5853	1236	25.735	2159	1.29946	5.53e-05	up
GFM2	35.386	10210	30.7501	8749	30.3553	9553	29.1906	8884	10.5499	3231	10.2697	2727	9.89753	2803	10.6648	2629	1.64277	1.21e-10	up
CTSO	1.20616	381	0.78022	194	0.948841	266	1.44029	440	2.00296	559	2.1866	607	3.62558	1003	4.30788	1055	-1.40761	0.00495986	down
LOC108633505	33.6329	5639	10.129	1677	55.8037	9926	14.8183	5002	58.074	15682	61.2664	12979	96.4717	15133	64.5217	12290	-1.43046	0.00113759	down
ZNF672	12.0305	4109	8.54899	2712	9.44912	3587	9.68945	3573	0.810968	281	0.593362	346	1.39397	509	1.61198	536	2.9827	3.12e-18	up
NFKBID	0.26203	87	0.599702	194	0.494433	161	0.403315	142	0.62871	227	1.38047	505	0.901802	261	1.23364	329	-1.30092	0.0373568	down
GLDC	0.130715	52	0.102642	29	0.193382	42	0.127259	53	0.822004	265	0.55199	170	1.15186	315	0.670455	210	-2.49789	1.27e-05	down
ANK2	3.25984	2297	2.20982	1767	3.52302	2827	1.03776	924	8.07979	7305	11.1314	8122	10.163	8559	7.53181	4722	-1.95893	5.5e-08	down
PELI2	1.35216	777	0.87814	494	1.45129	888	1.3053	795	4.73248	2850	1.77445	907	3.9806	2144	3.33987	1565	-1.3758	0.000605409	down
LAMA1	0.077207	75	0.81216	769	0.445884	457	1.88917	1926	0.488351	74	0.025583	23	0.033456	31	0.028108	23	4.37385	5.06e-07	up
NAA40	2.01706	841	3.24166	1312	2.259	1000	2.56426	1167	0.812315	328	0.954634	335	1.21111	472	1.05377	376	1.4468	0.000421759	up
TMEM120B	1.0571	665	1.62403	614	3.05511	1812	2.21733	856	6.04396	5839	3.99144	2475	9.21177	3311	10.4401	4120	-2.07333	1.48e-07	down
LOC102170266	228.73	9706	165.081	6838	169.807	7610	161.311	7199	85.3301	3834	83.872	3176	98.052	3872	71.682	2480	1.16836	2.29e-05	up
LOC102176290	574.188	63745	560.962	50750	663.518	62588	562.923	53851	187.533	19590	218.653	18264	228.563	18931	273.015	19807	1.51296	1.68e-07	up
RHBG	3.65402	665	3.16647	550	7.85596	1507	8.0222	1530	1.64538	304	2.64321	430	1.22505	208	2.5835	386	1.5449	0.00316726	up
UBE2H	29.3362	15486	24.7067	12731	28.357	15803	25.1289	13944	69.7325	38969	54.1508	25497	58.5704	28768	45.5027	19578	-1.02079	0.00106129	down
LOC106502136	247.885	32318	195.687	24145	177.996	22875	128.881	17588	36.2145	4779	23.2043	2585	19.0306	2200	12.7065	1289	3.11529	1.03e-14	up
Goat_newGene_52056	7.57627	1976	4.05256	1080	0.968104	287	3.09758	879	1.03133	222	0.706279	193	1.25072	262	0.679722	157	2.30404	8.74e-05	up
Goat_newGene_97673	0.302569	176	0.296198	168	0.574182	352	0.20593	126	0.060545	38	0.090668	47	0.022573	13	0.055582	27	2.58628	0.000154183	up
PHC2	14.225	4731	16.1061	5323	12.0276	4620	14.1606	5272	31.6077	14210	22.2627	7824	21.8034	7873	21.0212	8776	-1.01188	0.0011811	down
ANKRD33B	1.56903	845	4.62223	2261	3.13052	1668	2.55655	1359	9.22549	6475	10.5966	4627	5.26254	2379	5.99518	2274	-1.43285	0.00118485	down
LOC102168295	2.63267	2826	5.53115	2508	33.0329	14357	5.94601	5148	30.3039	14087	55.7214	22187	23.0864	9207	25.6281	12260	-1.37809	0.0153824	down
NR1D1	0.205384	102	0.050552	22	0.463306	167	0.222654	80	1.02716	397	2.63119	904	1.09216	296	0.976546	267	-2.49116	0.000707703	down
HADHA	633.421	181027	699.334	194382	723.344	217914	783.971	234579	105.346	31758	126.593	32197	123.038	32738	132.343	30694	2.61704	9.14e-19	up
GSTM3	23.3923	2066	19.8592	1712	30.9569	2887	28.5847	2655	36.9423	3454	44.4203	3500	131.224	10781	91.7578	6604	-1.44708	0.000130965	down
LOC100860781	1.81849	102	1.67592	92	0.999606	60	0.768474	46	55.8713	3310	23.2914	1163	38.2409	1991	23.335	1064	-4.66012	7.95e-21	down
DNAJC12	4.11605	508	2.55964	291	4.34579	566	4.47277	584	4.46031	587	12.9624	1435	9.00798	1032	8.07589	805	-1.10859	0.0267712	down
OPRL1	0.150776	52	0.10206	51	0.169319	135	0.113302	90	0.891755	357	0.842864	348	0.400643	166	1.57265	625	-2.31402	0.00035837	down
FOXO6	1.69503	528	0.664317	203	0.476694	156	1.39065	458	0.11359	40	0.129668	38	0.066909	21	0.060238	16	3.46959	4.55e-07	up
VIM	288.921	55564	425.323	79842	411.348	83538	664.953	134486	1898.99	386686	1231.08	211243	2134.41	381941	1634.45	256198	-1.85952	1.46e-07	down
AUTS2	5.72593	7984	8.81506	9451	6.0006	10529	8.53416	10793	5.5179	13885	10.4789	18908	5.90974	12480	13.2641	38864	-1.23129	0.00391858	down
RUBCNL	0.790056	225	0.58082	234	0.732662	311	0.328728	140	2.47608	1188	1.00248	355	1.26688	460	0.982392	325	-1.38482	0.0206232	down
RSRC1	18.2456	3375	16.2368	2920	17.166	3195	16.3564	3195	7.26455	1343	7.37272	1210	7.71257	1285	8.82829	1290	1.23101	1.35e-05	up
FASTKD3	3.1464	885	3.87133	1029	1.80731	584	3.6642	1089	0.88572	341	0.699889	203	1.40597	420	1.5596	449	1.29564	0.0060975	up
NFU1	87.5696	8933	74.7141	7417	90.8448	9823	76.2961	8051	37.3168	4132	37.2697	3453	35.8731	3459	31.9551	2647	1.24744	3.28e-06	up
LRP1	15.5184	23408	14.0767	20726	11.7079	18649	7.45567	11826	52.9948	84630	54.5271	73377	35.462	49769	62.1509	76403	-2.00673	1.25e-08	down
GLRX5	22.0796	2364	19.8539	2075	23.6926	2679	23.6365	2661	8.40086	953	11.7048	1118	8.90595	888	10.0724	879	1.2549	0.000114162	up
TRABD2B	1.70746	859	1.11743	592	1.27535	475	1.85624	978	5.2907	2932	4.64862	2327	3.01719	1305	4.26134	1724	-1.58853	0.000116838	down
DNPEP	37.5859	6340	31.5916	5017	33.7737	5778	42.3592	7467	14.7662	2564	15.7234	2414	21.8368	3489	18.4256	2913	1.0411	0.000118689	up
WDFY4	0.391251	454	0.405241	513	0.42436	613	0.237635	328	3.05503	3256	4.50836	2550	1.88591	1900	2.66543	1830	-2.39852	4.17e-11	down
NT5E	0.027953	11	0.166047	59	0.455872	176	0.005449	3	1.65927	640	0.795342	259	1.16924	396	0.425038	127	-2.5833	0.0133274	down
F5	0.20631	142	0.233696	156	0.338568	246	0.106619	77	0.89027	647	3.65607	2225	0.662966	419	0.727648	408	-2.75127	8.76e-05	down
Goat_newGene_12952	0.902077	443	0.946735	360	0.725318	481	0.320735	247	0.138136	118	0.36954	204	0.178541	100	0.377151	145	1.31534	0.0274564	up
RRAS	10.7355	1103	10.7925	1083	12.2847	1333	12.7805	1381	38.5711	4195	37.8376	3468	48.8562	4670	42.889	3591	-1.77065	1.28e-10	down
PTPRD	0.72702	573	0.915376	784	1.42251	1472	0.320562	367	4.2441	3086	3.90934	2548	1.18259	765	7.10816	4656	-1.9107	0.000812347	down
DGAT1	67.154	17351	70.8165	15247	62.8688	15789	50.125	21861	20.5759	6659	27.5501	5410	7.45889	4850	27.6909	5174	1.59315	4.34e-08	up
SPP1	21.0017	2356	14.6922	1655	23.9742	2938	31.1768	3741	176.539	21294	35.524	3596	41.4022	4429	58.5807	5397	-1.72055	0.000817215	down
LOC102179921	2.68291	2048	4.0487	2245	2.7151	2126	2.26939	2059	7.63874	6832	13.8753	9372	3.93663	2536	6.05274	4060	-1.54409	0.000182824	down
RCL1	11.8061	15168	47.6694	14471	32.7715	11185	29.3026	9211	10.2046	3556	3.49539	3229	17.6334	4939	14.7648	3846	1.62768	2.13e-07	up
NHP2	57.169	4799	51.2498	4359	36.2997	3216	43.8567	3871	24.9596	2220	16.8323	1262	15.0645	1179	12.1932	872	1.5078	1.4e-05	up
ABHD3	18.846	7016	15.5372	5252	21.8155	8006	17.8184	6574	10.8844	3541	8.64579	2430	7.37768	1884	9.59064	2213	1.33792	3.1e-06	up
IQGAP2	1.06185	616	1.99077	1066	2.253	1297	1.08952	635	6.92617	3631	8.18986	3296	7.49676	3824	7.85597	3235	-2.03233	7.71e-10	down
FERMT3	0.941324	353	0.90532	435	1.37362	433	0.727836	251	4.5793	1379	2.08727	1132	3.03177	770	3.26788	772	-1.53771	0.000514955	down
Goat_newGene_14266	0.293118	169	0.298385	168	0.740922	450	0.134487	82	0.126024	77	0.05888	31	0.067682	37	0.188254	89	1.8016	0.0138523	up
STX12	10.6984	3996	9.30711	3367	13.7686	5351	14.2675	5477	24.3379	9597	30.9983	10321	61.1383	21210	50.0644	15318	-1.70713	3.85e-07	down
KIAA2013	7.98929	2250	6.59343	1815	5.72437	1702	6.36848	1905	33.1463	9849	19.7326	5906	4.86927	1273	6.46087	1489	-1.3358	0.026058	down
NDUFS2	417.862	67350	384.866	60533	459.047	78129	432.156	73249	123.863	21140	126.215	18153	127.577	19134	131.569	17285	1.8055	2.12e-10	up
LYPLAL1	6.0287	1454	5.41747	1284	5.02803	1284	5.30598	1370	1.36307	356	1.23377	267	2.01568	456	2.05046	395	1.81135	1.09e-06	up
CD83	0.432874	162	0.489901	170	0.931209	266	0.293959	119	1.25358	1316	4.22105	2637	1.0153	939	0.78139	740	-3.11201	5.47e-09	down
ALDH3B1	1.62969	335	0.983744	197	1.77458	377	1.59999	342	2.88569	606	3.10164	527	4.25485	802	4.32364	708	-1.15547	0.0164631	down
FGF2	10.8299	8645	1.1645	5713	1.59793	6966	0.98978	4363	12.4165	54163	7.38726	26067	12.3584	47458	9.48281	31942	-2.67454	3.17e-15	down
COQ3	21.9117	2812	17.3496	2173	19.0514	2582	14.2672	1926	10.0149	1361	1.55814	179	11.6295	1389	10.204	1068	1.23402	0.0191111	up
LOC102186117	1.29056	315	0.862328	206	1.08444	275	0.667423	169	0.129901	34	0.241174	55	0.07558	19	0.187987	39	2.59446	4.59e-05	up
SMIM8	12.2433	1265	14.9249	1416	13.7602	1425	14.1714	1513	6.05943	661	2.30138	209	3.47274	326	8.14255	686	1.52363	0.000812629	up
PSPH	13.1685	1852	20.762	2850	6.18258	970	15.4974	2334	46.3358	7071	27.1558	4016	24.7868	3290	19.3163	2275	-1.09443	0.0142287	down
Goat_newGene_103793	0.507141	636	1.4515	3264	0.963111	1131	1.49443	1497	1.6758	5420	6.25108	23025	1.324	1607	3.93591	6889	-2.66998	0.000426516	down
GTPBP8	2.37084	2360	9.59705	1835	11.7784	1819	16.0058	2251	4.37646	825	4.06386	554	1.94685	906	5.60709	709	1.41088	2.57e-05	up
BLVRA	24.7063	6246	24.0212	5928	11.5151	3074	29.2787	7784	4.0838	1094	3.12587	706	3.99213	940	7.06599	1456	2.39703	2.3e-11	up
DOCK10	1.38322	863	1.07195	754	1.75087	1431	1.44284	959	4.64783	3053	4.33536	2837	2.95879	2081	3.29763	1695	-1.36496	0.000146261	down
KLHDC7A	0.36121	295	10.6252	9386	0.680758	640	0.415413	355	0	0	0.233906	175	0	0	0	0	5.71261	0.0094216	up
LOC108636610	4.4066	504	4.15733	464	4.55895	551	4.71725	568	2.61804	317	2.15019	220	1.24006	132	1.76132	165	1.24612	0.0198579	up
Goat_newGene_100163	0.129713	129	0.070688	69	0.358328	376	0.132351	139	0.589525	620	0.615226	545	0.406597	376	0.334398	271	-1.45884	0.0277197	down
MCAT	29.277	5934	20.7002	4118	24.7153	5352	28.7313	6174	9.98959	2132	10.2604	1772	7.15031	1366	10.1935	1668	1.55506	4.31e-08	up
PRELID3B	174.214	46079	144.197	35785	202.732	57230	196.94	55683	30.5107	8384	26.3467	6273	26.3456	6535	40.1188	8958	2.60842	1.5e-17	up
Goat_newGene_50872	0.1321	98	0.177914	156	0.602154	598	0.399383	382	4.29768	3568	1.91244	1602	3.17417	2660	2.37897	1903	-3.05804	6.08e-09	down
C5H12orf4	5.05973	1620	5.66712	1797	5.47743	1902	5.1105	1724	2.67322	912	2.18756	643	2.78316	830	2.77161	729	1.11302	0.00104739	up
GCDH	74.8614	15407	85.7554	17216	90.2847	19613	93.096	20140	28.9741	6327	37.3968	6876	32.1157	6149	32.0032	5364	1.4622	3.04e-07	up
LOC102172954	16.813	1217	8.31425	588	17.4218	1332	13.0422	993	13.0525	1001	47.1147	3043	33.863	2281	24.071	1420	-1.03366	0.0325148	down
Goat_newGene_183847	0.218518	492	1.79622	1166	0.740284	617	0.254988	217	0.01193	40	0.157816	268	0.029268	40	0.053097	122	2.24085	0.00693194	up
LOC108637473	792.924	58423	795.534	57215	818.869	63713	700.165	54254	176.428	13764	195.26	12837	204.829	14043	184.392	11074	2.1009	1.17e-13	up
SLC20A1	19.24	12498	20.7785	13373	8.76308	5587	15.8704	12075	8.05823	4816	6.19962	3906	7.33658	3971	8.79196	2987	1.42075	8.42e-05	up
PRELID2	10.4941	5708	68.2413	34747	14.9412	8425	31.3708	17894	2.0433	1200	2.61531	1292	3.00367	1543	4.83714	2170	3.36474	4.3e-10	up
FKBP5	5.3956	17398	8.09343	8316	3.74145	7119	8.19067	7040	38.8787	110268	34.5291	61921	16.0136	46057	25.3228	70305	-2.90588	4.04e-12	down
DPYSL3	9.39095	5615	15.5518	8184	14.5021	8429	13.5376	7817	31.457	19306	32.2196	17384	49.833	26655	40.2047	18698	-1.5173	2.25e-07	down
XAF1	0.695364	104	0.434413	61	0.51997	82	0.179894	29	1.12299	174	1.46188	193	1.43638	198	1.00884	123	-1.39	0.034981	down
NDUFAF1	40.8218	5199	28.8128	3565	30.7253	4150	26.4831	3434	7.66993	1100	7.30257	911	8.87495	1090	8.06775	834	1.98975	1.51e-11	up
DTX4	0.927785	484	0.850752	442	0.31156	160	1.2426	679	1.10707	612	0.824477	388	3.61419	1679	3.49462	1408	-1.24586	0.0471717	down
EFHD1	1.17158	225	5.38291	979	3.49837	707	2.13671	410	12.0449	2442	5.64719	966	10.5142	1873	9.43645	1467	-1.57586	0.00154284	down
SMARCD3	61.7433	12458	82.9362	16313	58.3668	12446	95.8859	20367	33.0505	7040	24.385	4329	28.3312	5276	26.6992	4329	1.49854	1.24e-06	up
LOC100860961	36.1755	2797	27.6388	2086	25.9689	2121	18.0748	1470	8.64437	708	15.971	1102	7.81913	563	8.2936	523	1.44524	0.000571907	up
TEX30	3.99534	472	3.02086	345	2.61816	327	2.6833	333	0.72727	91	0.882802	92	1.60185	176	1.11805	108	1.60513	0.00371893	up
DYNLRB2	0.39692	25	0.235396	15	0.949086	62	1.5162	98	3.40872	222	3.93377	216	9.7139	554	6.34887	318	-2.78756	9.43e-05	down
DOCK2	0.956284	584	1.42435	728	1.43257	920	0.514398	322	3.81875	2299	2.78996	1366	2.80418	1506	2.88986	1432	-1.43404	0.000527125	down
PDE4B	0.608075	1639	1.48039	1657	1.302	2130	0.901757	970	2.04933	5375	1.25304	2054	1.06202	2193	1.64515	2797	-1.00619	0.0125365	down
LAMA2	4.76038	6901	6.99526	7715	9.15864	10904	11.6481	12423	36.9799	40816	26.9217	27255	29.5412	38232	30.0667	25763	-1.86584	1.45e-09	down
UVRAG	199.364	200703	298.631	304389	296.975	328832	191.492	210199	78.0273	81349	53.13	44165	27.9523	20503	41.447	29271	2.50735	7.54e-09	up
AP1B1	25.7328	10210	34.9762	13545	30.376	12729	28.8091	12021	11.7173	4922	10.9423	3874	9.4236	3483	13.7452	4446	1.45974	5.47e-07	up
NT5C3B	10.0595	1807	9.40865	1728	8.83666	1915	8.73294	1869	4.31242	1177	3.77904	748	3.41413	802	3.91719	742	1.01401	0.00343315	up
FAM19A5	2.40498	615	5.61331	1417	1.49843	403	1.87208	505	0.340575	91	0.36335	80	0.101886	25	0.396731	79	3.34534	3.07e-07	up
RPIA	27.5647	5507	55.8206	10836	35.5603	7932	59.9996	12815	15.0082	3225	8.11877	1472	11.3074	2500	16.1256	3275	1.76974	3.33e-07	up
MYF6	1.14342	103	1.13655	99	0.986512	93	0.181958	18	1.72578	159	1.77531	137	4.25287	348	3.29284	236	-1.53506	0.0344761	down
UBA3	16.3227	5334	27.2273	6870	13.2744	4417	15.7283	5271	7.56501	2446	8.71513	1942	10.7112	3233	8.76664	2406	1.07528	0.000171344	up
LOC108637252	0.50298	56	0	0	0.219671	48	0.004673	2	0.732568	160	0.433823	80	1.24635	232	0.712111	120	-2.52506	0.0282834	down
CCDC106	0.868256	603	2.80834	836	1.62143	1101	4.69018	1453	0.533656	250	0.810153	192	1.61947	632	1.90688	527	1.25345	0.0190261	up
IER2	2.35545	731	0.238036	73	2.04202	669	2.08327	680	0.87107	287	21.7818	6028	23.5289	6790	0.111536	29	-2.73394	0.0256536	down
MPV17L2	22.7506	2555	19.6291	2152	16.8492	1998	14.9679	1768	6.04471	719	3.22616	324	3.44823	361	5.56143	509	2.09748	1.9e-08	up
ISCA1	78.7057	17546	85.8062	18676	86.4014	20355	86.8719	20368	39.9696	9439	33.0058	6585	45.4555	9431	35.5601	6466	1.20967	1.63e-05	up
Goat_newGene_64829	1.6074	345	1.65878	348	0.922357	209	1.60606	363	0.802728	183	0.57736	111	0.416252	84	0.530267	93	1.37	0.0205225	up
EVI2B	0.184508	71	0.515068	171	0.397817	141	0.140818	52	1.82981	804	0.85556	341	0.929269	327	0.872106	325	-2.08858	0.000816815	down
CLUH	39.2959	20084	43.4627	25903	36.0523	23125	42.074	26955	21.3796	12272	19.707	10969	16.7098	9953	24.2261	11270	1.03242	0.000518168	up
MRC1	6.79946	4044	10.6555	6127	18.9297	11628	10.1262	6368	85.8212	55932	65.4752	36169	92.7225	57060	92.6055	53533	-2.92673	1.49e-16	down
ACSS1	32.0571	10809	53.4602	17594	73.0503	26009	85.6974	30386	29.6758	10594	27.6813	8328	18.0618	5667	24.2441	6663	1.3467	0.000439281	up
CAMKK2	4.28951	2889	3.59873	3513	4.34803	2929	3.51979	3288	5.21856	5379	4.28271	3694	10.818	9455	11.0695	8406	-1.14577	0.000453743	down
IGF1	12.4155	6493	10.6535	5724	21.4834	12174	11.5428	5814	26.6093	12980	56.1341	24796	53.7803	25056	34.1563	14931	-1.47539	0.000113843	down
TUBB4B	169.652	27257	194.292	30457	67.9139	11538	154.815	26111	84.9508	14509	62.2938	9219	74.076	11076	84.8375	11088	1.01136	0.00813178	up
CLIP2	2.79833	1475	3.92899	2020	2.86733	1595	9.60916	5320	16.8235	9380	13.6571	6415	16.934	8290	10.9685	4705	-1.52856	0.000346238	down
ATP12A	0.041261	26	0.130281	79	0.009177	6	0.275858	180	0.731678	479	0.78434	305	0.860408	372	0.067817	35	-2.06712	0.0486652	down
DYNLL1	325.846	23878	320.765	22944	201.076	15560	199.961	15410	159.609	12384	103.836	6789	77.7958	5305	62.4365	3730	1.42153	0.000383338	up
MOSPD2	4.45887	2212	2.70602	2053	3.93143	2171	3.32911	2077	13.3139	8717	5.66602	3384	5.82958	3302	5.53592	2492	-1.10902	0.00401004	down
MERTK	1.12782	655	1.71089	1009	1.56461	1010	1.15869	610	4.5639	3050	2.17648	1398	3.58845	2169	4.45752	2427	-1.5138	2.81e-05	down
PIP5K1B	8.47661	2404	6.29792	1671	8.21029	2421	6.91951	2072	2.54315	853	2.91737	717	4.4947	981	4.21059	993	1.19935	0.000303441	up
NOP14	5.22495	1601	8.77398	2627	3.88975	1262	5.8268	1918	2.56938	893	2.54094	702	2.95641	854	2.45605	685	1.18796	0.0019258	up
MFGE8	2.48176	1086	4.72812	1571	5.20907	2339	3.39027	1918	7.78408	3984	7.96085	3670	11.3469	3887	10.4991	3759	-1.2355	6.99e-05	down
IMPDH1	2.11189	482	1.80157	391	3.01108	776	2.69027	648	14.8563	3852	25.3154	5535	41.8763	9695	39.135	8024	-3.65025	2.87e-24	down
PRKAA2	11.0577	10390	12.2217	11230	10.4634	10056	11.048	10835	3.604	3604	4.02957	3294	4.58056	4004	5.99172	4669	1.37506	1.54e-06	up
RAB3C	0.027451	28	0.111008	108	0.261174	238	0.088712	94	0.35248	333	0.443069	340	0.705332	563	0.671148	485	-1.97799	0.0031964	down
CCDC39	0.055963	22	0.006447	3	0.378988	137	0.040596	17	0.281042	114	0.587486	158	0.865393	280	0.803949	223	-2.24623	0.0218431	down
TEN1	65.7736	5143	44.1452	3367	54.1786	4469	49.3753	4056	19.2644	1594	17.5106	1223	22.2006	1614	22.7206	1449	1.46783	1.92e-07	up
TRAF5	0.397756	160	0.260231	92	0.788002	270	0.138485	68	2.62999	984	1.78274	522	2.12063	584	1.35926	392	-2.14059	0.000285838	down
SLC5A6	11.0551	5580	10.2876	5124	8.26288	4541	10.9196	5818	3.79309	2052	2.40075	1075	2.66937	1332	2.66492	1156	1.85878	8.44e-11	up
MRPL13	54.6457	4376	50.6175	3881	37.0706	3019	46.3062	4130	18.2912	1644	16.1338	1194	21.527	1692	19.8348	1395	1.32379	6.75e-06	up
LOC102190572	0.313827	111	0.120498	44	0.712709	164	0.146165	53	0.967533	351	1.07858	210	1.05029	305	0.647997	131	-1.4865	0.028067	down
PNRC1	1.22751	1971	3.59732	1102	5.08127	1497	6.47197	1855	4.67194	4989	8.85087	13802	7.17489	1837	9.72502	2360	-2.00589	0.000911899	down
C7H19orf66	2.80425	356	3.05484	372	2.59898	398	2.96482	439	3.94024	547	7.09241	797	9.8338	999	8.1654	922	-1.14772	0.0109255	down
LOC102182127	19.4619	3738	18.086	3493	18.7337	3820	14.9072	2995	361.748	71194	195.34	86170	135.108	23914	107.161	16495	-3.92489	1.14e-13	down
Goat_newGene_16050	0.065411	50	0.005468	5	0.02974	24	0.019041	16	1.24	530	0.742783	502	0.582706	288	0.366327	225	-4.09919	5.24e-08	down
ADAM23	0.30567	176	0.287915	176	0.44315	280	0.433209	239	1.06183	621	0.961748	504	2.25104	1226	2.18381	908	-1.96967	3.8e-05	down
ZNF770	7.74655	2917	11.8754	4356	8.7884	3579	11.8757	4695	2.16138	762	4.14162	959	6.367	2405	5.81225	1674	1.3615	0.000625845	up
LSM10	5.66707	685	7.29996	861	3.81232	487	6.20907	789	2.45334	314	2.22998	241	2.71892	306	2.8164	278	1.25241	0.00829446	up
IRF2	1.85567	1706	1.94611	1395	3.11752	2845	2.37784	2086	5.22267	4569	4.87927	4239	4.75575	3461	6.44069	5090	-1.21267	0.000121546	down
TBC1D8B	1.20595	703	0.998511	559	1.35817	816	1.01331	640	1.95909	1236	2.79028	1332	1.69343	913	3.30481	1632	-1.01233	0.0122744	down
PLEKHH1	0.550772	364	0.415647	269	0.402865	282	0.571975	377	0.219032	122	0.100894	50	0.127118	79	0.412389	56	2.03322	0.00030648	up
RWDD4	21.306	5759	26.1623	6893	20.0633	5723	27.9367	7946	10.0636	2880	10.2013	2461	15.9541	4011	13.3725	2948	1.03673	0.000183387	up
LAD1	1.00901	213	1.45156	298	2.43712	536	9.93229	2148	2.42362	557	0.535729	106	0.645809	140	0.735698	128	1.74656	0.0398858	up
MED29	25.6549	2066	24.3054	2152	29.9854	2547	29.3509	2558	13.2308	1178	8.63454	892	14.4513	1126	11.2164	759	1.17082	0.000245939	up
RASGEF1C	0.736716	131	0.248392	90	0.18106	89	0.662208	147	1.22875	337	0.653636	150	1.84059	368	1.65653	261	-1.32441	0.0248915	down
SDHC	121.486	16286	104.518	13677	111.324	15760	111.494	15719	59.3522	8425	53.1815	6362	51.5523	6431	49.8402	5446	1.13561	7.7e-05	up
ANGPTL1	7.6839	2708	5.0869	1776	12.9147	5134	4.03364	1533	21.394	7424	22.3425	7285	23.9994	6981	14.4317	3766	-1.28658	0.00146547	down
ADGRA2	7.46362	4699	7.43604	4551	10.1346	7202	12.2131	8622	24.216	17242	13.6691	8160	21.6108	13537	30.8332	16788	-1.2188	0.000396587	down
POLDIP2	58.698	12259	46.2683	9433	56.9777	12566	52.3027	11488	26.3512	5828	23.2909	4341	23.4621	4560	27.6889	4714	1.16143	4.7e-05	up
ADAM9	5.31319	3222	4.64381	2950	4.37244	3388	3.12087	2190	12.2778	8686	8.11059	5340	8.45722	5093	9.00436	5234	-1.11391	0.000129306	down
GRIK3	0.066938	32	0.098707	46	0.100089	51	0.393774	103	0.382828	194	0.330457	141	1.02509	445	1.09361	312	-2.29006	0.000443043	down
GCSH	8.71767	1080	8.90229	1077	13.4344	1758	8.99641	1173	3.32591	437	3.73948	414	4.50502	520	2.31963	235	1.58689	0.000130266	up
LOC102184901	3.24616	2751	0.966885	938	1.24404	903	2.73441	2655	15.9009	18754	21.6545	17515	96.1142	69761	26.762	23034	-4.17943	6.55e-14	down
LOC102189946	0.047349	67	0.030004	73	0.066019	75	0.075826	31	0.446338	495	0.321123	191	0.852151	138	0.237412	159	-2.03681	0.0022565	down
ZNF562	1.25598	858	2.01709	1242	1.62042	1041	1.22924	970	0.205539	286	0.463262	531	0.38641	433	0.604889	620	1.03305	0.027604	up
NDUFB5	203.68	25314	160.16	19430	186.156	24431	154.205	20155	53.4885	7039	44.8663	4976	49.3054	5702	46.9199	4753	1.9264	7.22e-12	up
Goat_newGene_48504	0.158617	85	0.138955	73	0.008698	5	0.139041	78	0.713127	403	0.522641	249	0.37415	186	0.488238	212	-2.16008	0.00736854	down
MRPL47	38.6031	4263	34.872	3744	32.5794	3797	29.3363	3404	13.4526	1569	13.6113	1345	14.9435	1536	13.1867	1189	1.36449	1.62e-06	up
PTGES	1.01232	126	0.569833	141	0.907606	209	0.507206	128	3.73525	516	3.1288	364	3.05157	459	1.53845	204	-1.41651	0.0114987	down
PPP2R3A	2.07247	1393	2.21139	1276	1.73815	1208	2.71058	1909	3.09153	1771	4.56602	2607	5.05262	2817	7.55134	3659	-1.00021	0.00622614	down
MRPL21	40.0739	3103	31.4677	2384	23.7712	2192	31.265	2428	11.2079	1064	8.56295	720	9.61431	962	4.28532	615	1.53767	2.94e-06	up
VEGFC	1.0659	337	3.1447	1034	2.88316	925	2.28454	639	4.73163	4161	3.07371	2142	7.90076	2088	4.86456	1908	-1.86788	9.02e-06	down
SMS	7.41822	1386	7.13148	1197	8.00297	1571	11.1782	2233	24.2305	4790	16.2964	2534	24.4714	4229	15.2583	2301	-1.16649	0.000669969	down
TNS2	5.707	3334	5.57754	3187	7.2805	4496	5.9617	3702	8.46335	5288	13.1158	6916	15.2948	8233	22.7893	10700	-1.17663	0.000169557	down
VSTM4	9.97185	2756	7.39813	2360	12.2865	3629	8.76497	3266	21.8908	6777	10.9967	4224	27.8401	7379	17.2971	4813	-1.0085	0.000220267	down
ADSSL1	1.15191	393	1.13236	368	2.71094	976	2.52498	872	6.62692	2306	6.97694	2037	10.2842	3169	7.78875	2102	-1.9683	5.77e-07	down
LOC102173963	2.55272	3067	2.02428	2102	2.39866	2751	1.97261	2455	2.38374	3512	3.76064	4457	5.47439	6621	5.18726	5400	-1.02338	0.000812126	down
VWA1	4.04455	1035	7.21663	1870	4.134	1145	3.6383	981	4.77847	1293	7.43099	1736	12.4849	4108	9.5695	2685	-1.01754	0.022048	down
MYO19	2.71816	797	2.54912	888	2.44506	878	3.45749	1210	1.10686	350	0.996399	277	2.08901	551	2.02691	510	1.096	0.014181	up
NRIP1	1.70862	1315	0.58852	442	1.68898	1373	0.221375	180	1.57213	1281	1.86122	1278	2.85913	2047	6.10958	3832	-1.44436	0.0268863	down
LOC108635065	0.081235	29	0.037465	13	0.084231	32	0.112419	42	0.271934	102	0.392278	124	0.283108	94	0.382279	111	-1.99348	0.00219014	down
MEGF10	0.542666	98	0.119097	64	0.215371	124	0.207052	112	0.589663	290	0.337795	164	0.877577	403	0.5048	224	-1.49256	0.0107924	down
FAM109A	1.62318	505	1.84938	562	1.75192	581	1.34129	443	0.94749	314	0.595478	165	0.72062	210	0.711253	182	1.2108	0.0163803	up
ARRDC5	2.15579	435	1.7258	535	1.33151	390	1.79348	557	5.58151	1844	2.57216	989	2.30692	731	2.02505	501	-1.13269	0.0250698	down
LRP6	24.5873	17844	13.3121	7541	10.6293	10189	14.0829	10839	25.2206	23272	36.1808	26465	46.5817	32593	22.4852	15164	-1.13762	0.00304726	down
ITGB8	1.82761	1272	0.685884	562	2.09648	1464	0.819774	484	3.67231	2765	3.18219	2008	2.13434	1147	3.13555	1891	-1.13682	0.018313	down
LOC102175795	123.075	10315	146.565	12010	111.611	9890	142.464	12573	34.8676	3101	24.8535	1864	34.7659	2714	36.1002	2470	2.08793	1.22e-14	up
LOC102186527	0	0	0	0	0	0	0.030833	2	10.7672	670	1.52076	80	1.54271	85	1.73927	84	-8.51298	7.16e-12	down
GPT	7.52597	1649	7.97727	1678	3.19114	745	22.0167	5114	2.20636	483	1.10114	214	0.471194	95	1.04518	186	3.17566	6.44e-07	up
TPMT	22.8145	3459	16.1495	2400	16.4877	2614	21.8294	3542	4.56204	743	5.004	700	6.07907	871	7.60274	928	1.81533	5.56e-09	up
RELT	0.174464	182	0.369624	338	0.42216	419	0.117706	192	2.95371	4947	1.3943	1858	0.39468	331	0.19699	243	-2.75119	0.000816815	down
TRPC6	1.23608	565	0.826169	365	2.02769	1107	1.01258	536	3.23632	1802	3.18642	1587	2.80246	1201	2.90744	1260	-1.28787	0.00289581	down
LOC102170588	0.258053	57	5.90529	1220	2.01185	449	1.18145	260	33.6059	7594	22.2539	4211	109.036	21654	53.9292	9366	-4.43745	6.49e-09	down
LOC106501861	4.00158	365	3.74288	341	9.77234	958	8.53442	849	0.851778	83	0.713664	64	1.60365	133	0.590944	45	2.87827	9.85e-07	up
GLIS3	0.162193	106	0.148582	149	0.128213	149	0.082545	111	0.595825	417	0.99848	412	0.370665	385	1.0598	507	-1.82515	0.000382614	down
VIPR2	0.282549	77	0.076546	20	0.477249	135	0.246913	69	1.79022	468	1.61715	385	2.28395	562	1.5295	335	-2.6251	3.04e-05	down
Goat_newGene_146113	0.1942	84	0.274936	117	0.918614	420	0.245455	112	3.64174	1408	5.48224	2116	0.825663	333	0.39465	140	-2.61553	0.00235605	down
FLYWCH2	6.58054	632	6.54509	620	4.91589	493	9.95368	1011	1.60181	153	2.07605	175	1.7623	154	4.63602	365	1.60635	0.00389937	up
CD84	0.866482	573	1.03474	485	1.65904	977	0.631031	351	6.11543	3303	3.06987	1490	4.43975	2212	3.88815	1752	-1.93385	1.51e-06	down
EBF2	13.3594	6795	21.6093	10741	23.2867	12516	30.0847	16116	8.55374	4607	9.23889	4205	11.8068	5589	14.6909	6094	1.08802	0.00161114	up
TTC9C	9.08654	2364	10.8925	2768	7.31641	2006	9.54116	2607	4.77289	1311	3.95155	913	4.38153	1057	5.54019	1174	1.06815	0.000927743	up
LRRC71	0.224596	88	0.129976	51	0.231563	96	0.104841	43	0.521633	213	0.665467	223	1.0292	368	0.861187	271	-2.02329	0.000602125	down
HLF	2.01624	301	1.09011	161	3.33751	533	1.49362	238	5.756	921	5.35198	721	4.87154	685	5.9326	731	-1.40506	0.00551344	down
SDHA	434.945	100664	489.617	110603	529.239	129336	546.178	132928	174.71	42811	172.182	35554	147.083	31673	152.065	28684	1.69243	2.22e-08	up
OTOGL	2.13894	1526	2.4764	1777	3.90541	3293	1.97992	1753	1.13033	817	1.75671	889	1.04387	587	1.14171	747	1.34814	0.000491755	up
NDUFB10	314.286	23094	251.666	18051	251.689	19530	296.114	22883	109.698	8535	95.6335	6270	105.438	7209	109.403	6553	1.48306	1.19e-07	up
PLEKHO1	4.08582	686	7.17297	1176	6.93229	1224	6.06788	1048	21.0167	3707	11.522	1719	16.4315	2512	9.88109	1334	-1.20904	0.00181973	down
ZNF239	1.40191	904	0.604673	601	0.746192	801	0.512804	691	0.763406	1529	1.5153	1429	2.89541	1876	2.08233	1920	-1.24711	0.000443043	down
ATP6V1E2	0.850818	289	0.338806	160	0.476639	269	0.367078	200	1.50249	598	1.21869	444	2.28712	961	2.69353	833	-1.68898	0.000602125	down
BICC1	1.83841	933	1.67915	832	2.38557	1402	1.07147	581	7.98071	4172	5.65419	2617	6.23646	2975	5.95399	2401	-1.76681	2.65e-07	down
MPC1	12.2083	11350	121.927	13676	30.9138	3754	126.41	13919	37.788	4403	24.1511	2295	26.5684	4734	11.3351	4268	1.41249	0.0011315	up
LOC102183007	0.511268	127	0.885465	200	0.850593	223	0.585872	143	7.56429	1979	2.1282	436	5.76014	1238	3.86376	626	-2.64097	5.26e-07	down
Goat_newGene_177194	0.211053	108	0.219246	98	0.280411	142	0.1002	55	1.09134	464	1.44657	530	0.927155	419	1.39852	510	-2.34896	1.29e-05	down
TRIM36	1.54422	593	1.05858	406	1.75053	636	1.70378	702	2.98905	1251	3.18855	1101	3.25203	1159	3.83887	1181	-1.08773	0.00521824	down
PCBP1	12.4132	2181	18.9291	3247	12.7554	2367	17.8631	3301	34.9148	6495	40.0058	6272	24.234	3962	40.7042	5829	-1.1102	0.000386837	down
Goat_newGene_134860	0.266322	81	0.926083	228	0.104733	70	0.409947	153	1.07954	437	0.735888	224	1.93155	613	0.749189	203	-1.48363	0.0268482	down
TSKS	58.5351	7770	47.6461	6218	61.3023	8730	42.4311	6050	24.0748	3387	34.2115	3837	24.6231	3103	17.6551	1930	1.14215	0.000266202	up
SOX18	3.22722	564	2.34418	400	2.36272	436	2.99437	551	1.93968	359	4.37808	683	8.8918	1446	11.2481	1602	-1.14631	0.03922	down
TIMM50	64.3516	7861	65.6506	7833	50.1437	6474	59.647	7666	20.4436	2647	16.9821	1854	19.5901	2228	21.8659	2180	1.68361	3.93e-11	up
USPL1	2.23899	1724	2.89056	2962	1.65522	1839	2.23529	1967	6.30177	6468	8.2902	10522	3.40832	3010	2.78486	2117	-1.49768	0.00313768	down
Goat_newGene_119356	0.471165	582	0.662464	798	0.469077	612	0.619889	805	0.066073	87	0.187098	206	0.001766	3	0.07181	73	2.758	0.00197106	up
CDC25B	0.36085	97	0.234805	76	0.488381	202	0.076881	55	0.811129	330	1.06757	333	0.469727	294	1.84087	370	-1.73106	0.00433904	down
MRPL54	29.724	5371	24.3817	4288	18.3509	3478	16.0723	3074	7.60211	1455	5.97628	978	8.48648	1440	8.88123	1312	1.5942	3.31e-07	up
KLF11	4.5123	2080	3.51239	1563	2.2551	1281	4.44337	2240	8.02877	3846	5.95352	2644	13.0464	5914	11.034	4863	-1.3183	8.14e-05	down
ZSWIM1	0.770338	187	1.66976	395	0.859402	221	1.66307	425	0.25284	66	0.08745	19	0.472158	107	0.598901	119	1.9413	0.00521521	up
PACS1	1.84665	822	1.83821	785	2.28335	1206	1.50399	875	3.13821	1776	2.90381	1693	3.62588	1761	4.48412	2020	-1.06419	0.00206165	down
RBMS2	5.03306	2966	4.94902	3107	5.646	3944	6.45415	4353	14.063	9979	11.7587	8099	11.5986	7611	14.4985	7850	-1.30364	1.35e-06	down
TEX9	0.599368	123	0.424739	86	0.753019	144	1.02404	145	2.06676	345	1.81801	247	4.00247	503	2.39504	247	-1.48564	0.00774494	down
Goat_newGene_108623	13.9139	7544	15.5831	8236	9.38007	5395	11.952	6816	6.58568	3789	5.59782	2716	6.7248	3403	6.04716	2680	1.10074	8.19e-05	up
PRADC1	42.2788	4731	47.0087	5141	35.1546	4153	44.7948	5277	13.2701	1577	11.3212	1135	12.1962	1274	9.22206	842	1.94196	2.08e-11	up
NDUFV3	84.4557	9525	76.5818	9391	58.2352	7505	50.9154	9411	11.9017	2834	11.1844	1916	13.9625	2852	14.3391	2687	1.74469	2.8e-11	up
FAM124B	4.78101	1330	1.31417	362	9.66204	2941	5.51355	1690	2.98526	918	1.83277	430	1.80946	506	2.80351	668	1.23687	0.0306388	up
NFYA	1.831	924	2.25493	868	2.49764	1065	2.19564	1227	3.83203	1943	5.23436	2547	3.71687	1789	4.17497	1900	-1.10361	0.00173422	down
EPHX1	28.7416	4652	26.0309	4830	51.6237	8930	34.3716	6088	84.9789	14897	113.466	16802	171.672	26119	140.001	18620	-1.72758	8.24e-08	down
RBM28	10.2058	4208	11.2861	4560	7.33386	3240	7.67785	3382	4.40523	1893	2.25893	846	3.63006	1381	2.84429	966	1.56549	1.82e-06	up
LOC102177850	1.19949	239	1.60022	316	0.912898	193	1.90902	406	77.5527	16510	57.7955	10106	4.05164	752	2.63485	437	-4.65636	6.18e-07	down
EVA1C	0.527377	98	1.864	350	1.07331	223	0.77145	162	3.84399	654	2.33598	383	4.22166	740	2.85833	447	-1.45691	0.0115439	down
SLC7A6	2.64668	1616	4.36654	2734	1.49433	781	1.58123	1010	1.74042	747	0.518374	279	0.701114	404	1.03191	443	1.697	0.000801316	up
MRPS10	65.072	13472	49.4082	9993	50.4227	11035	37.599	8207	28.8459	6335	22.2512	4130	29.2912	5695	24.8439	4229	1.01348	0.0011315	up
CDC34	84.5744	10281	65.7765	7805	67.7458	8697	69.1093	8835	31.69	4079	25.3106	2746	22.3531	2529	23.8225	2361	1.54001	3.24e-08	up
ZFYVE27	20.0709	10407	17.9609	7951	19.6743	10489	21.291	11519	7.87193	4274	6.73398	2661	9.61016	4619	9.50566	4910	1.23012	3.07e-05	up
MTCH2	89.092	22666	85.2289	21165	86.4381	23222	84.1913	22525	27.2968	7353	33.1151	7517	37.9899	8993	36.0831	7249	1.45003	1.81e-07	up
TRIM44	2.2453	871	1.77722	682	2.15876	937	1.68436	696	4.77381	1897	3.12991	1357	4.76343	1694	3.92086	1276	-1.03101	0.00367516	down
IL7R	0.228535	105	0.263937	119	0.205625	100	0.108267	55	1.75514	670	0.893986	343	1.71996	566	1.01397	247	-2.29853	5.24e-05	down
LOC102172846	28.0247	3853	7.27945	971	22.8916	3322	8.00754	1145	3.12342	445	6.26229	756	4.84695	610	6.6938	738	1.75556	0.000583045	up
LOC108635893	0.071259	99	0.150655	155	0.163027	269	0.070184	55	1.20312	1673	1.55551	1523	1.16124	935	1.92459	1885	-3.48666	5.05e-11	down
Goat_newGene_131914	2.76049	179	2.80028	187	2.12759	219	2.32103	253	0.234795	26	0.318987	20	0.143838	14	0.623655	53	2.78952	1.8e-05	up
SDHAF1	9.52972	1063	6.99042	761	5.91756	697	8.39905	985	1.84508	218	2.17045	216	3.5364	367	3.83049	349	1.54264	0.000795516	up
Goat_newGene_132197	1.89719	653	0.7458	233	1.64747	536	2.95802	1056	0.063219	31	0.184106	59	0.073565	20	0.098946	36	3.94755	3.43e-09	up
POLR1B	9.73613	3935	9.89102	3902	6.95934	2970	7.92179	3367	3.46683	1484	3.66563	1322	5.4409	2046	5.2701	1736	1.04599	0.000694473	up
GPATCH11	3.30315	1282	3.39157	1283	2.03984	837	2.35797	964	1.60706	661	1.02373	353	1.23865	446	1.26181	398	1.19072	0.00504696	up
LOC102178315	20.6175	5146	27.8814	6793	29.9327	7889	2.12095	557	1255.51	331762	2155.95	480074	60.4409	14036	90.709	18452	-5.51328	1.29e-06	down
ILVBL	21.5341	5868	31.7997	8460	20.2949	5841	21.9867	6301	11.3131	3207	9.13607	2197	16.6267	4143	13.6005	3009	1.0288	0.000398933	up
CISD3	56.4575	3916	70.6788	4785	66.669	4878	87.5551	6382	16.2509	1187	18.5146	1146	16.5084	1058	15.7696	891	2.13896	1.08e-13	up
COTL1	1.18315	179	1.99843	357	1.15568	222	0.667715	129	3.75122	702	2.82773	461	1.98873	338	3.03513	452	-1.1982	0.0395809	down
Goat_newGene_151508	0.847056	271	1.01254	316	0.626725	211	0.38323	129	0	0	0	0	0	0	0	0	10.838	2.56e-21	up
APIP	15.0681	1944	11.6008	1448	15.8811	2154	19.2353	2593	37.7577	5123	41.7556	4764	58.6735	6958	40.0909	4176	-1.44032	4.65e-07	down
KCTD14	0.213929	57	0.095229	11	0.06248	19	0.162159	52	0.560205	181	0.218536	89	0.701195	198	0.671174	149	-2.18636	0.00228186	down
STK32C	0.976814	208	0.528546	108	0.672333	149	0.992136	213	2.14412	484	2.17394	414	3.37191	653	2.42617	399	-1.58513	0.0024584	down
MBP	1.02301	426	1.67144	632	1.66009	640	2.59035	1024	5.63566	2365	4.61016	1385	7.27396	2514	6.889	2044	-1.66806	8.43e-06	down
PACSIN2	9.92071	3330	9.98036	3264	7.89993	2801	10.0314	3536	56.6832	20134	26.4251	7908	26.8379	8377	21.2527	5810	-1.74047	2.79e-06	down
GPR34	0.358556	78	0.327496	70	1.77405	392	0.303031	68	3.64292	784	1.95942	367	6.33475	1249	3.28521	568	-2.36097	0.000679012	down
GABRB3	3.24862	1858	1.71249	958	0.915484	478	2.32758	1231	5.35588	3117	4.34887	2215	5.05317	2633	5.81407	2642	-1.27689	0.00262473	down
IRS2	3.50659	2277	12.0629	7645	3.44559	2363	6.54786	4471	10.6331	7463	13.7939	7991	12.8041	7735	22.9174	12127	-1.14616	0.0113864	down
ASNA1	105.044	12540	97.5155	11541	75.495	12449	110.127	14173	29.7145	5024	35.8011	3995	47.2934	5400	35.5638	3638	1.42615	3.71e-07	up
CRISPLD2	12.7643	5202	10.303	4099	16.6547	7167	8.2195	3523	46.2931	19975	44.8717	16316	34.7937	13193	29.4202	9772	-1.64984	1.52e-06	down
KCTD12	11.8019	7285	12.9884	7826	19.8836	12961	7.90903	5135	25.506	16670	31.8621	17548	31.8721	18306	24.6035	12379	-1.05537	0.00282847	down
MCUR1	23.6205	11003	17.9734	8172	21.2278	10443	20.3384	9962	10.7146	5285	10.0146	4163	10.7131	4643	9.95285	3780	1.07767	0.000160494	up
Goat_newGene_173581	0.101869	93	0.054702	49	0.183165	177	0.051767	50	0.181706	176	0.269247	219	0.624402	529	0.326622	243	-1.7385	0.0109639	down
BMP4	1.02693	182	1.24956	192	2.55095	370	2.85176	413	4.21791	734	3.64565	487	4.44993	691	4.24023	458	-1.10717	0.0362956	down
LOC102180215	2.36787	172	2.83062	201	2.84256	218	2.76603	211	0.342357	27	0.296136	20	0.529962	36	0.501309	30	2.7582	1.57e-06	up
ULK1	2.8899	939	1.86149	875	2.75236	1372	2.48629	1208	4.46889	2228	5.09656	2094	3.39124	1570	6.82493	2571	-1.04397	0.00314567	down
CEP152	1.60149	1036	1.50023	977	1.47696	882	2.06677	1232	0.582772	611	2.98546	1868	5.70683	3406	4.84908	3908	-1.33363	0.0113864	down
TM4SF19	0.058656	48	0.035543	28	0.218897	115	0.022879	20	1.23382	392	0.483703	234	0.44697	167	0.474774	220	-2.35618	0.000780496	down
CLEC6A	0	0	0.015329	2	0.301556	38	0.040002	5	0.776103	96	0.801574	86	0.774735	86	0.735886	71	-3.03883	0.00359244	down
LOC102171899	0.335945	41	0.086224	11	0.596297	73	0.036985	5	0.970402	121	0.662366	64	2.35703	240	1.90221	173	-2.26708	0.00917357	down
TNFSF10	7.15424	1920	2.95043	728	8.60029	2361	6.13682	2065	4.68959	2215	7.99823	2125	14.5028	3719	9.74495	5894	-1.07559	0.0220859	down
Goat_newGene_175885	0.218719	21	0.222081	15	0.176157	18	0.106244	9	1.08525	90	1.62426	98	1.55431	95	1.56469	91	-2.64	3.36e-05	down
LOC102175938	1.40325	611	2.58214	1023	3.58994	1646	1.29777	594	22.8682	10523	7.24568	2811	11.8598	4799	9.09098	3212	-2.49824	2.23e-08	down
CD53	3.10364	497	5.27229	824	5.41861	916	3.31374	558	21.4415	3634	6.49268	928	12.9899	1935	8.20026	1070	-1.45821	0.00172328	down
SMARCA1	3.29025	1542	3.80103	1843	5.13289	2758	3.79968	1835	7.51499	4049	9.03546	4068	13.5702	6507	11.0627	4526	-1.34078	4.56e-06	down
TMEM63B	5.32794	1875	6.10252	2092	4.47868	2082	4.8555	1863	1.7521	620	1.61617	700	1.73682	687	3.84837	1190	1.2162	0.00132739	up
PRRC2B	4.97797	3666	5.55972	4854	5.16613	5012	5.58684	5167	9.58333	9583	10.1256	9093	11.9706	10942	20.4743	13548	-1.28896	1.98e-05	down
MBNL3	5.81548	5711	2.62483	2298	5.18351	4726	5.12131	4477	13.2027	18030	12.3982	9801	8.19645	7991	4.73132	4621	-1.28938	0.00314534	down
44621	0.304384	135	0.818483	348	0.53488	253	0.200814	97	3.03193	1392	0.992654	379	2.16301	933	1.22012	418	-1.91456	0.00185268	down
LRMP	0.710851	140	0.517007	137	0.96643	190	0.393544	95	2.36789	642	1.43957	347	1.48042	368	0.868388	166	-1.48939	0.013944	down
ISLR	3.27049	692	2.92396	604	9.12553	2044	3.95408	880	28.3794	6323	29.34	5521	46.3605	9073	36.1466	6186	-2.77524	1.18e-13	down
THEM6	2.65571	1067	1.35984	534	2.19704	932	1.83536	776	1.02113	435	0.695129	250	0.392474	147	0.917294	229	1.5693	0.00228648	up
HSPA2	0.905381	175	0.896778	169	0.896045	183	1.07122	217	2.27934	465	2.36579	407	6.20674	1113	1.8088	284	-1.64692	0.00352868	down
ACADL	158.958	64072	212.586	83641	173.87	74007	223.643	94802	87.002	37132	108.435	38998	99.6775	37385	100.829	33126	1.02861	0.00111039	up
ANK3	0.856771	752	0.63594	559	2.13876	1785	1.10268	964	3.30878	3211	2.83567	1994	6.84409	5405	6.22391	4539	-1.97685	1.46e-06	down
GNA15	0.049283	57	0.660324	166	0.145331	134	0.053481	50	1.3254	1085	1.72874	1250	1.31015	439	1.10146	359	-3.04437	3.23e-06	down
LOC102186409	274.712	17528	305.956	19055	275.134	18538	232.455	15598	29.8349	2016	163.359	9300	180.884	10739	93.5931	4868	1.29302	0.00811093	up
CECR1	0.06898	20	0.103718	29	0.148151	40	0.041807	10	1.17038	272	0.407213	102	0.911042	184	0.64166	119	-2.80872	2.91e-05	down
FAM149A	1.21439	428	0.506521	263	1.30536	457	1.1661	408	2.88527	1236	3.62409	843	3.98536	954	5.68703	1014	-1.45209	0.000384733	down
TMEM171	0.206288	67	0.564163	165	0.464069	111	0.464043	96	0.360485	80	0.211068	28	0.116311	24	0.083734	21	1.48525	0.0418942	up
Goat_newGene_41930	1.36217	771	3.81235	4076	0.739741	801	0.742922	928	0.253136	234	0.771581	445	0.563122	443	0.812341	462	1.9876	0.00154818	up
KLF2	0.063751	120	1.95011	542	0.67972	202	1.1271	380	0.975568	504	6.56182	8766	9.59353	2192	10.2119	1726	-3.58559	9.27e-06	down
PDK4	77.8659	43653	164.097	79233	35.0785	23242	37.2771	20610	142.072	79395	156.793	57890	203.794	117055	211.815	95935	-1.09918	0.0265715	down
LOC102169730	1.76825	591	2.40053	919	1.04053	447	0.906026	181	9.06737	3302	4.26348	653	1.5624	514	4.73009	1030	-1.36219	0.0497794	down
APOD	2.02035	615	2.98529	969	5.22316	1217	4.18788	1568	7.24602	2167	5.01588	1443	17.8675	5552	7.17033	1502	-1.32349	0.00539877	down
EFR3B	1.4525	972	0.563391	368	0.910806	644	0.328617	232	0.306583	218	0.212049	127	0.210622	132	0.277772	153	1.75579	0.00345158	up
ACLY	56.6726	24393	75.4257	31692	87.6574	39839	135.435	61268	28.4319	12972	37.4467	14387	27.7655	11128	36.8638	12927	1.51185	2.16e-05	up
HDDC3	14.6554	1376	15.6058	1428	18.6388	1846	21.8122	2152	5.7757	574	8.46152	708	10.95	956	9.3453	715	1.11975	0.0027153	up
LOC102172983	10.9063	2599	16.595	3798	11.0199	2733	15.6931	3951	3.88277	969	3.69431	773	3.33092	736	5.84545	1144	1.77691	4.38e-08	up
FHL1	24.7685	1242	25.6312	1232	26.3264	1386	23.7663	1232	82.1206	4252	78.377	3327	135.979	6157	93.6656	3924	-1.8516	6.09e-11	down
LOC102177672	3.89594	825	3.18927	673	5.45587	1220	3.01087	687	23.1968	5225	10.8659	2078	14.2991	2801	14.3651	2467	-1.93655	4.27e-08	down
CDT1	1.46492	316	0.771074	158	1.57789	351	0.716929	170	0.542523	122	0.38134	74	0.331554	68	0.745141	129	1.25753	0.0472015	up
IFI6	4.61594	345	3.49363	260	12.382	987	2.67523	212	37.6599	2979	32.9554	2255	35.1772	2458	31.3168	1944	-2.51523	1.28e-07	down
CD80	0.13146	87	0.231743	112	0.362542	264	0.324221	223	1.4086	770	1.58795	575	0.939602	449	2.16041	744	-1.98972	0.000271244	down
BRK1	155.415	19441	140.369	17139	97.6911	12904	113.652	14951	68.1288	9024	55.2641	6168	5.13145	598	5.36741	548	1.90892	0.0157684	up
MET	2.74012	1671	3.16846	1931	4.08825	2597	2.04316	1234	13.0266	8480	11.2637	6418	12.4041	7119	10.7886	5606	-1.96602	7.77e-12	down
ATP6V1E1	59.7521	7384	79.8107	9627	53.9636	7042	68.1226	8853	38.7694	5073	29.2354	3224	36.6139	4210	27.3797	2758	1.0587	0.000265744	up
BPNT1	133.797	21562	164.279	25851	169.652	28858	226.022	38319	28.0266	4781	33.8959	4874	36.2675	5435	63.9516	8396	2.19538	4.94e-11	up
LOC102178029	212.708	21202	218.963	21324	223.311	23538	244.152	25585	118.451	12605	103.764	9304	110.084	10221	91.7239	7469	1.14428	9.71e-05	up
CBLN3	1.21532	345	1.72053	956	2.55147	779	1.38225	660	0.472759	145	0.326536	82	0.347748	148	1.08748	343	1.85453	0.00229803	up
SLC25A10	4.3271	1099	5.83296	1469	3.37655	923	7.82325	2121	3.09903	815	1.89387	434	1.67987	403	1.40702	297	1.47697	0.00142673	up
EDF1	218.298	20089	173.596	15594	154.494	15014	159.012	15389	80.9148	7885	77.5055	6364	78.9069	6757	78.6663	5901	1.23128	2.23e-05	up
Goat_newGene_143830	1.24432	344	0.688923	190	0.98386	280	2.23246	625	0	0	0.066904	18	0.053211	15	0.008347	3	5.17426	1.87e-08	up
KCNA2	0.051056	67	0.026152	34	0.344527	247	0.074422	103	0.779924	817	1.17415	1081	1.43913	1070	0.783958	669	-3.13553	3.14e-07	down
Goat_newGene_53688	0.046609	39	0.018204	15	0.058122	51	0.063953	56	0.712448	468	0.189975	140	0.123734	95	0.322049	217	-2.56992	0.000346817	down
LOC102174036	1.54818	400	0.619964	160	2.04848	553	1.05413	293	2.53938	661	4.36487	1061	4.17879	1024	6.93904	1493	-1.70871	0.000765077	down
ZBTB4	1.4385	968	1.78972	1064	1.97646	1351	2.36307	1559	4.7756	3169	4.19436	2667	2.75748	1779	4.48539	2279	-1.09097	0.00153937	down
C23H6orf226	14.528	1408	10.8983	1031	13.5455	1386	9.61019	979	2.91691	300	2.77266	240	3.56833	322	3.66242	290	1.99091	3.25e-07	up
SRSF5	14.6403	4436	15.9474	5270	13.0834	5775	11.1804	4811	18.9425	10631	34.2998	22051	24.7365	10190	21.6418	7957	-1.451	0.000280186	down
ZMAT1	0.462848	121	0.377646	90	0.702464	201	0.449388	119	1.33676	460	1.2806	362	1.52012	398	1.236	335	-1.63322	0.00225759	down
SLC25A3	282.478	85537	326.174	100677	288.634	100372	333.277	111494	200.402	33141	78.0443	23827	86.9201	27445	170.152	21242	1.84917	3.48e-10	up
MRPL12	136.433	16654	109.168	13007	105.759	13632	101.629	13046	23.196	2998	21.2985	2320	16.0626	1825	19.6869	1959	2.55812	4.5e-17	up
RTN4	841.621	152119	94.4965	76719	74.3645	58347	98.4006	65093	57.5294	44016	31.6625	23722	34.1746	27001	33.7798	28013	1.48095	0.000214305	up
TMEM161A	6.48009	1374	6.23792	1194	6.82703	1360	7.82829	1526	3.22575	681	3.51892	557	3.19539	566	4.64574	707	1.04118	0.00484563	up
SLC16A10	3.95056	2787	1.02997	792	1.70512	1428	1.36258	1137	3.33175	3385	4.15927	3989	5.61175	3343	4.72884	2948	-1.23548	0.00342379	down
MRPS22	42.3794	5298	48.7718	5863	40.6678	5650	46.4761	6262	14.5662	2026	14.2753	1765	15.8464	2126	13.6988	1588	1.55171	9.15e-10	up
LOC102175959	1.22082	547	3.2176	2417	1.28854	577	2.03554	1318	14.3762	7020	6.84918	17594	1.98923	1584	1.71096	1444	-2.65446	0.00112178	down
LOC102183616	353.493	22846	437.615	26587	444.342	28676	416.914	26559	81.6526	6439	8.50954	5194	113.817	7029	70.3562	4390	2.1185	6.07e-14	up
ZNF526	0.841349	271	0.961527	290	1.08512	370	1.32642	453	1.9723	717	1.82449	529	2.70597	911	2.28638	572	-1.04204	0.0285601	down
GOT2	96.1218	25191	130.27	33324	132.355	36628	165.888	45719	22.9686	6374	26.4429	6184	20.2131	4929	27.9407	5969	2.4952	8.85e-16	up
LOC102168617	0.594072	84	1.34318	184	0.85955	128	1.16931	173	0.159461	24	0.410847	52	0.170018	23	0.189366	22	2.1106	0.00197152	up
DLAT	47.0002	17952	43.951	16420	30.8867	12449	32.1582	12933	7.24555	2934	9.36046	3196	7.0026	2444	8.44087	2631	2.33558	7.09e-14	up
Goat_newGene_95756	2.08811	387	0.557807	145	1.4146	339	0.730008	223	4.19966	837	3.99059	624	3.11037	495	2.90923	417	-1.19308	0.0314356	down
SVIP	18.6638	5253	24.4722	6735	11.9223	3594	21.9136	6478	4.52816	1340	5.3538	1329	6.16012	1591	18.5818	4259	1.28993	0.00416065	up
Goat_newGene_140770	2.6692	1386	0.755734	743	5.04701	3501	2.23523	1786	7.15616	3993	7.60601	4009	12.1234	7238	14.8621	9474	-1.84438	4.57e-05	down
LRRC25	0.599537	101	0.590923	101	0.648843	119	0.632048	112	4.12537	800	1.1234	170	1.48442	233	1.56533	205	-1.7186	0.00829242	down
LOC102189713	3.94493	1636	0.238274	105	1.56977	632	0.271232	143	11.8858	5545	19.1046	7397	2.75214	719	6.6146	2263	-2.77982	0.00204	down
MALSU1	26.6119	2066	21.9957	1667	20.4617	1677	21.0875	1722	7.52264	619	11.7172	812	14.799	1069	10.907	690	1.08702	0.0031928	up
ABHD14B	4.44246	761	2.68856	443	5.97112	1071	4.78231	862	9.88238	1790	9.76969	1489	11.9046	1895	10.9286	1517	-1.17524	0.00186924	down
CPN2	11.8835	2431	10.746	2146	11.2528	2431	12.6064	2712	0	0	0.282344	52	0.1704	33	0.312416	53	5.99184	1.81e-14	up
TRMU	19.9918	4064	11.9823	2532	12.0081	2793	10.1297	2467	7.13324	1806	4.57683	1053	4.83898	1197	5.33586	1152	1.13345	0.000606709	up
Goat_newGene_41600	0.800097	653	0.764735	599	0.512173	622	0.667716	556	1.5185	1248	3.38366	3541	0.923206	670	2.38388	1480	-1.66854	0.0021877	down
UCHL3	26.4351	2454	22.8234	2854	18.6721	2534	32.4845	4373	9.56085	1432	7.91318	1005	8.8318	1256	8.37785	975	1.3252	3.46e-05	up
PHOSPHO1	2.29721	501	1.88851	393	5.61122	1258	9.5654	2154	0.056307	14	0.097906	21	0	0	0.063329	13	6.31835	1.51e-12	up
LPO	0.518149	179	0.090975	29	0.609639	199	0.496846	159	0.312884	96	0.93166	248	1.98643	541	4.66385	1106	-1.92683	0.0244682	down
TCTEX1D1	6.19186	1171	6.27171	1201	8.47658	1365	5.20661	866	0	0	0.011358	5	0.02404	9	0.010531	4	7.88247	1.41e-34	up
LOC102183710	9.02002	2151	10.4636	2438	7.63878	1926	8.40403	2109	4.17099	1058	3.47804	744	3.97421	882	3.8674	753	1.26927	9.72e-05	up
MRPL35	74.5973	5768	55.708	4204	54.3474	4437	49.0394	3988	14.8395	1215	13.5416	935	13.2269	952	13.4227	846	2.15517	1.21e-13	up
RASSF2	1.36627	977	2.15088	1697	2.29624	1926	1.24256	918	6.09792	5011	3.36491	2387	3.9158	2821	3.15711	1830	-1.17631	0.00308513	down
RIMKLA	2.88315	809	3.6996	963	2.7973	813	3.11134	873	0.305328	50	0.633835	147	0.175956	25	0.689466	164	3.01609	4.95e-06	up
HCN2	1.93594	657	0.774655	261	2.69738	983	1.56788	549	0.778755	228	0.678818	159	0.119282	40	0.371808	106	2.09505	0.00156423	up
THOP1	16.7633	4365	10.9879	2789	11.8181	3267	11.618	3236	4.6443	1335	4.44536	1076	5.22544	1272	5.66416	1196	1.41779	2.16e-06	up
NRCAM	0.011273	12	0.020368	21	0.018416	20	0.039694	43	0.335282	354	0.168822	155	0.660687	368	0.195818	165	-3.47094	1.22e-07	down
TMEM186	1.53298	253	9.9005	1591	5.77818	1005	3.73778	648	0.32117	83	1.07236	158	2.68831	433	0.749602	149	2.03823	0.0032307	up
LOC108638012	0.208035	48	0.275587	53	0.300596	56	0.169857	31	0.918889	160	0.393076	68	1.44352	269	1.11149	151	-1.8127	0.00501803	down
IL10RA	0.949239	447	0.926601	445	1.09383	647	0.962384	515	7.1718	4055	4.95136	2606	11.4332	5600	10.2846	4305	-3.07196	1.99e-22	down
SLC4A4	25.3276	21290	36.4836	32103	36.9869	36228	33.4668	30435	11.2267	10057	11.9838	8984	9.17322	7218	16.2193	11152	1.5912	4.58e-07	up
ATP5A1	1815.05	376137	1797.11	363522	1935.22	423494	1818.56	399743	400.192	87811	346.772	64120	319.633	61634	335.491	56668	2.46109	2.14e-16	up
GPC6	6.0913	3944	4.00838	2337	6.75969	4572	8.02858	5433	22.7163	15704	21.0746	12108	21.4636	12991	17.8349	9402	-1.70124	2.52e-07	down
NUCB1	23.2424	5672	17.71	5123	30.6861	8469	26.6114	7177	73.4104	25459	25.0232	15920	44.0599	12197	58.138	11498	-1.37448	5.51e-05	down
LOC102173506	0.174401	121	0.56615	361	0.548562	452	0.096196	81	0	0	0.275207	39	0	0	0.130686	74	2.9742	0.0353156	up
LOC102182692	0.510725	171	0.606265	139	0.927288	241	0.982138	257	2.16955	675	1.82026	553	2.67766	632	1.28328	293	-1.48735	0.00477511	down
MYL4	4.98641	518	5.48057	567	3.86593	438	6.3463	740	2.93103	349	0.910205	95	1.68016	143	1.13362	93	1.71539	0.00332902	up
LOC102175008	0.121034	23	0.01783	9	0.027009	5	0.009201	3	3.12735	471	1.96262	244	1.13296	210	1.16345	145	-4.75199	2.11e-09	down
IMP4	28.8217	7454	30.6936	7881	28.2828	7009	31.7266	7897	13.076	3832	8.95166	2207	10.1718	2400	8.78489	2027	1.47732	8.62e-08	up
Goat_newGene_109254	0.144938	44	0.201348	42	0.244277	69	0.073609	80	0.229253	109	0.851064	637	0.080857	77	0.352933	85	-2.15517	0.0147653	down
SOD2	108.066	38451	107.362	37288	120.728	45361	133.494	49951	56.6451	21340	57.0976	18127	51.7093	17120	47.598	13804	1.20345	6.88e-05	up
FBXO10	0.76172	342	0.665454	318	0.971531	475	0.690164	357	0.221502	122	0.33785	157	0.386584	187	0.786622	171	1.13631	0.037846	up
BSG	481.869	77446	379.835	59718	404.544	68759	388.802	65526	245.684	41849	174.591	25090	145.168	21757	165.99	21706	1.23663	0.000191231	up
LOC102187496	136.162	20518	133.57	19647	126.514	20132	144.8	22947	39.7052	6335	34.7399	4671	46.0297	6454	38.5078	4730	1.84664	1.25e-11	up
GUCY2C	0.567126	226	0.298516	152	1.12955	468	0.434363	233	4.21063	2422	4.83494	1956	0.336752	145	0.799828	179	-2.2405	0.0101555	down
TNFRSF19	0.116862	55	0.040807	19	0.445217	210	0.075137	35	1.56341	726	0.836533	327	1.28886	520	1.46934	549	-2.82878	0.000136747	down
DDAH2	6.92863	1056	6.39963	838	10.6152	1558	5.00798	868	12.077	1914	12.0091	1546	28.7062	3674	16.0151	1804	-1.10837	0.00401004	down
POLR3B	9.58575	4055	11.0207	4550	10.0647	4495	9.23539	4108	4.94434	2205	5.43138	2031	4.92374	1938	4.96272	1711	1.04971	0.000138488	up
LOC102183842	0.274794	401	0.064939	175	0.707618	1223	0.353529	303	0.839168	1165	1.04528	950	1.1906	1036	1.11559	1541	-1.27682	0.0326638	down
Goat_newGene_151034	0.320745	32	0.025324	21	0.201226	131	0.062314	33	0.363435	279	0.35591	199	0.544171	203	0.408533	147	-2.03464	0.00454678	down
SESN1	13.7588	5187	5.99895	2357	12.8041	5807	10.6341	4223	22.2097	13375	15.8048	11338	51.8842	19486	23.1628	11927	-1.74542	2.24e-07	down
GDAP1	0.44324	202	0.472928	143	0.410865	188	0.395408	197	2.02544	813	1.18928	500	1.59526	685	1.04609	351	-1.73764	0.000507961	down
PTPN21	4.18675	2357	4.25954	2156	4.38492	2462	4.41278	2285	10.8049	6329	8.57427	3658	13.9334	6891	12.3068	4986	-1.28992	1.14e-06	down
PSMB5	92.9598	12837	63.1672	8515	65.8895	9608	64.8658	9420	34.5368	5050	24.8315	3060	35.2902	4535	28.4368	3201	1.29988	8.38e-06	up
TPPP	0.79913	376	0.905228	398	1.3827	665	0.884171	407	3.40981	1610	2.67743	1101	3.78735	1551	1.73905	633	-1.46975	0.000618387	down
KLHL38	0	0	0.024404	9	0.108412	39	0.092641	34	1.22303	441	0.43626	133	0.825768	262	0.749465	208	-3.73189	5.63e-05	down
HYAL1	7.83955	1744	7.16345	1554	10.9273	2599	9.28956	2254	18.7782	4403	17.4323	3522	23.4083	4928	16.3342	3034	-1.03497	0.000459725	down
MFSD9	1.90925	716	2.01025	721	1.95351	768	2.01754	790	0.53362	291	0.353394	162	1.30668	463	0.983899	314	1.23893	0.0101891	up
LYPD6B	26.1277	5460	10.4787	1901	8.78733	1975	2.6263	438	0.882954	179	0.988903	113	0.386587	45	0.840894	94	4.44666	3.1e-10	up
ZDHHC4	50.9911	8284	46.1267	7357	37.3446	6961	36.2754	7140	19.0343	3897	18.842	2791	24.7586	3857	19.8797	2816	1.09848	2.97e-05	up
CES2	0.060667	13	0.069842	14	0.125724	28	0.081512	18	0.804768	175	0.649684	119	0.609063	117	0.452298	76	-2.8056	1.19e-05	down
GCAT	106.06	16079	118.638	17556	74.4747	11923	139.352	22217	18.4775	2966	39.9155	5399	33.6867	4752	28.0317	3464	1.93829	3.73e-08	up
CD24	0.038353	8	0.361919	66	0.23051	45	0.286042	56	1.08013	211	1.42351	235	3.26089	560	0.470553	71	-2.66037	0.00113759	down
TESMIN	1.0438	260	0.542687	144	0.590944	152	0.138112	54	0.461292	93	0.164857	25	0.138174	41	0.046122	14	1.81178	0.0225583	up
BSCL2	56.0376	11325	48.5983	9742	42.2428	11213	46.2101	10189	12.2302	3298	19.52	3506	10.8373	2453	20.266	3285	1.66755	6.46e-09	up
SPEF2	0.081863	90	0.248584	181	0.318316	326	0.716458	414	2.5347	1088	4.20655	2925	5.11106	4056	4.30643	3131	-3.58162	2.7e-11	down
MRPS11	60.6849	5830	42.3682	3973	52.4915	5325	41.8576	4229	17.4932	1780	15.7063	1347	15.976	1428	13.0779	1024	1.72838	2.34e-09	up
HECA	4.34561	3949	3.46686	3570	2.86341	4641	2.29799	4261	6.7435	9433	10.0926	6962	13.6977	10421	10.5531	10308	-1.24634	3.65e-06	down
PKNOX2	0.446675	135	0.479405	176	0.823609	317	1.00529	347	1.42383	438	2.15099	657	1.52596	491	2.06919	559	-1.25544	0.0240749	down
LOC102175889	5.85857	654	14.4435	1579	3.5366	410	3.87812	464	1.61518	191	1.50079	148	2.20721	243	2.53245	230	1.89962	0.00116727	up
NDUFA9	183.04	24077	179.666	23069	177.008	24587	171.473	23720	67.6029	9416	55.2359	6483	51.9378	6357	54.4044	5833	1.69905	2.69e-09	up
LETM1	26.2251	11898	22.5395	9982	22.8225	10934	19.5164	9312	12.1893	5856	9.32994	3777	9.56924	4040	10.6092	3924	1.19782	3.89e-05	up
NPC1	15.5647	7707	21.026	11321	18.6045	16881	15.6405	8261	80.149	42014	36.0488	28159	33.3646	15222	38.6964	15539	-1.27564	0.00252813	down
RFC5	39.0201	7893	22.7648	4425	38.3102	8151	41.8573	8781	8.86081	1887	17.4236	3091	12.5994	2336	17.6626	2875	1.40944	1.97e-05	up
LOC102176173	1.12594	334	0.698094	202	0.869794	273	1.23903	386	0.237348	75	0.313128	83	0.651071	180	0.479593	116	1.3313	0.027435	up
CERS2	75.662	17857	89.7596	20671	67.2801	16765	81.9655	20359	36.2784	9035	31.2603	6584	37.3188	8197	35.1103	6756	1.24758	9.93e-06	up
LOC108636207	0.193071	32	1.60899	258	3.74983	649	1.71601	296	0.480301	84	0.38163	56	0.54112	83	0.710582	95	1.85417	0.022103	up
NDUFAF2	11.9425	1678	12.7066	1653	15.6315	2309	13.0119	1934	3.57143	594	3.64245	468	3.69091	474	3.27719	384	1.9033	2.52e-08	up
HTR7	0.296636	76	0.097564	31	0.087274	30	0.061769	21	0.631582	136	0.543787	109	0.38948	82	0.455866	106	-1.51503	0.0320673	down
OPA1	25.4181	26703	23.1563	26601	20.9942	26109	21.0537	26718	9.60402	13814	14.9175	9809	17.182	13409	15.7261	11751	1.06034	0.000169557	up
FAM124A	0.028071	14	0.090634	43	0.192134	98	0.135975	69	0.301127	153	0.44924	193	0.375109	168	0.369232	145	-1.67198	0.0182475	down
ADCK2	4.16764	910	3.51534	749	6.25746	1439	4.10267	938	1.17373	268	1.28095	251	1.77715	362	2.61201	460	1.49928	0.000749195	up
SLC26A7	7.44285	3611	1.69186	671	3.88669	2027	0.264929	139	1.3536	452	1.33263	253	0.299918	49	0.648427	151	2.76612	0.00195827	up
DDIT3	2.82812	602	4.5012	695	4.37972	889	4.30502	787	11.556	2387	20.0185	4438	11.7882	1835	7.7264	1118	-1.84682	5.73e-05	down
Goat_newGene_64538	0.272491	84	0.171968	50	0.193159	63	0.062605	21	0.924031	159	1.17592	320	2.10309	599	1.39226	347	-2.77327	3.51e-05	down
PCSK7	7.73734	3142	8.26789	3148	6.98155	3426	6.05091	2460	3.67953	1598	2.81811	935	2.89267	1255	3.63338	1197	1.23109	3.83e-05	up
KCNQ4	0.441175	226	0.306265	130	0.587697	259	0.428143	251	2.46107	1125	2.30592	860	1.96478	767	3.14903	1121	-2.24779	3.45e-07	down
QPRT	13.5384	2140	4.21878	621	5.20674	872	5.13129	826	1.721	290	1.57509	212	2.91905	441	4.27935	528	1.545	0.00438877	up
Goat_newGene_128906	0.107513	40	0.066002	30	0.337764	64	0.04673	19	0.570876	194	0.654827	174	0.549653	160	2.51225	705	-3.12015	2.93e-05	down
DENND2A	2.52594	1153	3.4557	1486	4.45246	2252	4.62686	1921	13.8481	7684	10.2841	4981	21.4103	9947	27.8964	9694	-2.31651	2.22e-14	down
LOC102172711	3.23802	630	3.32614	990	4.98383	1370	3.2527	1029	18.0669	5830	17.7417	4602	8.08624	2246	10.9897	2674	-2.02675	1.94e-07	down
FSBP	2.81725	702	5.3027	1290	2.07819	547	3.72688	977	0.911234	241	0.794593	177	0.850714	198	1.07352	218	2.01974	2.49e-05	up
TINAGL1	96.1181	20656	116.039	23767	81.0386	18725	138.301	28690	59.2774	14094	44.4524	8838	57.9878	11238	25.5164	4585	1.19871	0.00121614	up
SEMA3E	0.052365	36	0.072808	48	0.123034	88	0.185251	132	0.182425	130	0.652661	392	0.909355	570	0.687039	377	-2.37858	0.000514955	down
HMOX2	33.5676	5962	42.8737	7432	25.6271	4807	37.3302	6972	15.6567	2945	11.5952	1838	13.5195	2235	13.994	2026	1.42511	2.53e-07	up
Goat_newGene_105907	5.38203	833	8.85595	1337	7.93155	1296	4.66873	760	21.7291	3558	45.408	6265	20.6185	2967	25.7843	3250	-2.04211	1.39e-07	down
SLC22A3	25.7554	7777	32.7484	10340	26.9607	7838	24.8207	8410	7.35732	2483	6.51936	1807	5.79778	1738	8.37019	2162	2.0019	1.08e-13	up
SLC28A3	0.391368	154	0.838587	322	0.689988	276	0.851345	332	0.103809	44	0.259346	91	0.342166	49	0.14762	48	2.10338	0.000730776	up
Goat_newGene_72621	0.020319	17	0.012259	10	0.06015	51	0.035051	30	0.206432	175	0.492486	351	0.140779	105	0.327089	213	-3.12424	2.14e-05	down
SEMA5A	1.57643	1311	1.01054	661	1.91713	1590	0.931823	801	3.31396	2808	4.24516	2981	3.41582	2563	4.15735	2812	-1.45314	4.6e-05	down
BMPER	11.6773	3574	8.19349	2517	3.49597	1376	4.57138	1471	2.32579	761	1.2532	358	0.62887	197	1.11806	300	2.43103	1.54e-06	up
SPRED2	0.837564	1610	1.53916	2718	1.43646	1297	2.04535	2688	3.07026	3784	3.4742	4740	1.65532	1583	4.09552	6224	-1.07917	0.0258463	down
LOC106503022	2.38033	443	0.521313	95	3.22995	634	0.855494	168	5.6522	1112	5.58903	927	6.09839	1055	5.49342	832	-1.64336	0.0053652	down
RORA	3.15209	1712	2.71868	3439	3.68511	5574	1.98188	2886	6.08058	8947	6.44674	8217	8.04969	7857	7.81144	10921	-1.50158	2.86e-05	down
COL6A1	16.1654	6687	11.1514	4921	25.7415	9633	8.1238	3593	31.1515	14911	32.975	13301	21.6224	9096	29.9028	11018	-1.05568	0.00498925	down
TRIM27	6.38644	3753	7.99193	4780	5.62463	4993	8.44197	5956	16.3252	9070	16.8389	9754	37.5375	22918	21.8651	12943	-1.54919	9.8e-06	down
LARP6	1.66565	350	1.81812	373	2.14705	477	1.88535	417	5.8534	1302	3.89157	730	5.55876	1086	4.43198	759	-1.31725	0.00130686	down
NDUFB4	248.847	14573	177.403	10141	221.875	13721	178.883	11017	42.0159	2606	35.1971	1840	44.9598	2450	43.314	2068	2.40006	1.55e-17	up
NRROS	2.64716	905	3.13178	896	2.88443	887	2.26684	784	8.10184	2822	3.98199	1159	8.57983	3183	7.41611	2123	-1.4524	4.59e-05	down
ADAM15	34.9571	10636	37.1313	11582	41.3732	13243	43.2938	14392	15.8227	5292	12.0731	3675	23.3152	7772	21.6615	5727	1.09222	0.000432004	up
LOC102168874	8.74558	1761	8.32323	1454	9.92625	1880	8.00103	1528	43.4	8199	34.3935	5637	31.1165	5227	37.838	5490	-1.96104	1.2e-13	down
RRP12	10.1146	4606	15.315	7666	8.2295	4403	12.7223	6000	6.90487	3823	4.59473	1790	4.29412	2104	5.83378	2132	1.16187	0.000402889	up
LOC102181017	0.453129	282	0.802622	262	1.53474	540	0.189009	130	3.05998	922	1.62579	499	2.32792	702	2.02764	539	-1.19901	0.0333365	down
PM20D2	0.642787	660	1.74491	1067	2.41905	2014	1.60435	1266	3.15156	2478	4.04959	3406	4.02459	2235	3.33894	2303	-1.17839	0.00313768	down
KCNN3	0.088727	97	0.063745	70	0.134289	158	0.080888	95	0.361519	426	0.688301	258	0.295569	303	0.63347	509	-1.91698	0.000650279	down
LOC102189753	5.58168	2702	6.3531	3883	9.86907	5230	3.85208	2397	65.657	31917	40.0465	19012	22.8193	7303	20.8158	10617	-2.35441	2.96e-07	down
ARHGAP23	0.453411	288	1.05909	644	0.716543	513	0.624332	421	2.11609	1372	1.25492	580	2.47642	1365	2.15396	1024	-1.25597	0.00570311	down
Goat_newGene_175961	0.151977	60	0.157923	39	0.349874	50	0.394326	67	0.482781	172	0.477673	181	1.10284	208	0.722572	151	-1.79566	0.00195336	down
LOC106503742	18.127	1605	17.1447	1482	18.5843	1737	17.0044	1583	8.95799	840	9.16918	725	8.74001	720	9.23792	667	1.04159	0.00268737	up
KLKB1	0	0	0.005802	2	0.003499	3	0.003513	3	0.475135	135	0.313216	93	0.479979	93	0.640391	140	-5.84351	3.26e-13	down
FAT3	0.322957	374	0.669623	243	0.264678	528	0.0826	166	0.778487	1232	0.477325	635	0.67615	1000	0.787905	689	-1.49764	0.00273872	down
E2F1	1.65874	503	0.933297	370	2.07907	630	0.772258	317	0.239361	106	0.353766	145	0.373061	95	0.561866	207	1.60547	0.00528329	up
UBE2M	57.7773	8724	47.2049	6958	42.3909	6759	41.3237	6562	17.7122	2832	15.9025	2143	17.9382	2521	16.3966	2018	1.54762	3.08e-09	up
GATA2	0.800346	284	0.890159	317	0.939797	334	1.1166	393	5.01934	1821	2.85195	936	1.82749	561	1.92275	568	-1.60763	0.00135691	down
LCK	0.231907	50	0.206967	44	0.303276	65	0.096434	22	0.944032	214	0.700214	132	1.37782	256	1.32013	231	-2.25933	0.000201618	down
ZBTB46	3.03445	1709	4.92352	2558	1.97732	1205	3.49923	1998	10.3582	6111	6.14485	3134	8.14521	5448	6.94336	3349	-1.30183	0.000153627	down
CLIP3	0.272255	98	0.138363	52	0.395101	164	0.389739	61	0.382131	183	0.527127	201	0.753066	233	1.03982	362	-1.48994	0.021579	down
NMRK2	60.5389	5950	86.76	8323	104.605	10856	129.591	13394	0.016192	2	0.298531	27	0.022167	3	0.150053	13	9.55816	1.17e-44	up
NOTCH1	2.93	3068	2.9045	2837	2.62787	2833	3.08319	3282	6.37889	6963	5.85341	5482	5.7889	5713	8.39038	7294	-1.15624	1.09e-05	down
TSC22D1	41.9406	7863	26.479	5044	38.4598	7902	16.4439	3364	169.443	33154	116.453	19552	82.9591	15506	67.6471	10625	-1.76531	1.61e-05	down
IL2RG	0.733688	111	1.17245	173	1.63978	258	0.667263	105	6.86589	1091	3.67089	470	2.99513	419	3.39918	415	-1.94658	0.000635304	down
HAX1	26.8075	4225	24.146	3882	22.134	3588	19.5269	3182	12.0683	1949	10.8413	1527	11.7099	1585	8.49787	1076	1.21609	8.44e-05	up
IL10RB	32.3744	6419	21.7354	4207	24.2488	5076	13.6721	2861	12.5625	2629	9.63943	1699	12.6412	2336	12.5709	2045	1.03671	0.00131956	up
RXRG	98.4625	16003	104.354	15928	94.4955	16663	108.165	18694	39.4633	6578	34.3791	4842	37.2619	5575	32.5109	4227	1.60011	8.95e-09	up
MRPL55	57.5874	4428	55.891	4190	35.4984	2860	49.1282	3946	19.1681	1585	15.9266	1099	19.808	1427	14.5481	920	1.56811	5.54e-07	up
SNCG	8.67728	1451	4.89373	799	4.58883	810	5.27057	927	183.567	32482	43.9922	6560	90.7486	14112	47.2298	6434	-3.89871	5.65e-15	down
EGR3	0.062816	27	0.260398	107	0.033967	16	0.068001	31	0.118363	54	0.389135	146	0.389131	153	0.584295	200	-1.68084	0.0463103	down
CCDC71L	0.179012	84	0.825072	378	1.31175	650	1.17686	581	17.632	8754	5.69454	2383	6.70766	2927	4.38163	1675	-3.25915	1.06e-07	down
ADAM11	4.47858	2339	1.31308	652	1.84376	985	2.87396	1556	40.8991	21952	21.64	9805	30.5212	14534	25.0032	10415	-3.39315	2.51e-15	down
CBX2	1.79098	853	2.35064	1090	0.819808	406	1.98595	980	0.302458	154	0.534354	227	0.805046	357	0.762719	297	1.62349	0.00237023	up
LOC102174762	111.5	19171	42.9524	7262	23.9753	4341	14.2109	2564	10.4327	2121	6.79281	1041	8.8023	1406	11.219	1710	2.38203	1.2e-05	up
GPR176	0.082639	35	0.037926	16	0.148804	67	0.087054	33	0.543926	239	0.237985	89	0.418901	164	0.446348	125	-2.08735	0.00166449	down
LOC108635042	77.6086	3109	65.2145	2569	79.7755	3356	62.3977	2602	31.0706	1368	29.0768	1071	31.7207	1222	31.3483	1093	1.21999	2.59e-05	up
LOC102181614	0.039233	11	0.087754	22	0.053611	15	0.007237	2	1.10274	289	0.469303	104	1.21564	281	0.644999	131	-4.0103	1.43e-07	down
LRPPRC	93.0891	40591	112.717	47975	100.878	46449	127.838	58621	34.8119	16073	33.5051	13036	30.5216	12384	37.3692	13281	1.74586	2.66e-09	up
AMD1	50.0844	21120	49.2768	19469	22.1581	10852	40.5891	18156	17.4675	8568	12.1162	6662	12.3094	5817	11.786	5794	1.31529	9.24e-05	up
SH3D19	3.11201	3150	3.78239	3009	5.24904	5162	3.71312	3408	6.44293	8125	6.48842	6891	12.0479	10799	13.4364	11121	-1.40767	2.08e-06	down
LOC102186356	0.420686	74	0.972808	148	0.314097	57	0.180052	31	3.33173	528	3.55691	496	2.90971	421	1.60425	196	-2.4526	0.000253703	down
CRYZ	53.9058	10264	37.6452	6997	54.0881	10875	41.3119	8273	14.5448	2933	13.7818	2342	14.2836	2531	13.2602	2058	1.81031	1.05e-11	up
Goat_newGene_162166	0.203678	103	0.08338	41	0.15199	81	0.129892	69	0.52423	245	1.35423	487	0.292511	137	0.227608	94	-1.84815	0.0123485	down
LOC102177223	1.53759	194	0.868	102	1.29479	172	0.938748	124	0.702472	94	0.404778	46	0.417001	49	0.384462	40	1.31504	0.0406534	up
PODN	2.25281	858	3.19327	918	3.41835	1217	2.10008	746	13.6573	4465	16.0573	4465	12.5912	3589	9.0834	2488	-2.09122	1.91e-10	down
CARD19	10.9546	1674	8.00434	1153	9.38025	1479	10.7661	1793	2.43154	479	2.73604	549	4.59557	782	4.79215	698	1.20368	0.00161633	up
Goat_newGene_167545	1.16537	680	0.623241	343	1.74844	6431	0.856172	2766	2.63021	9607	3.92213	14036	1.7587	5384	4.12482	11398	-2.15805	0.00330385	down
CHP2	2.51401	576	2.50895	562	9.51679	2302	6.63628	1601	16.9017	4156	12.8982	2645	11.0784	2364	6.46346	1208	-1.13291	0.0346481	down
HINT2	45.9771	3945	53.4931	4406	55.9435	5157	44.0267	3906	18.9135	1652	26.2749	1906	14.1607	1066	24.759	1544	1.39519	1.33e-05	up
FXYD1	6.09396	452	4.81905	351	9.74716	724	5.22276	414	36.7534	2743	32.0753	2022	51.8822	3422	37.2528	2108	-2.47622	8.87e-13	down
ITGB4	0.835883	226	0.342086	207	0.675909	433	0.435992	211	1.56789	978	2.23996	1157	3.03661	1644	2.04807	945	-2.2202	2.96e-07	down
HIBADH	81.187	15789	83.6578	15887	67.4394	13851	68.0939	13932	51.4298	10589	31.6862	5491	30.2907	5474	41.9644	6660	1.02218	0.00147534	up
LBP	23.6505	5451	69.3946	15651	38.6902	9421	55.6578	13506	20.8495	5109	15.9157	3285	6.32638	1361	11.1944	2112	1.82142	6.99e-05	up
PAPD5	4.96559	2416	6.6366	3142	4.34118	2282	5.53231	2782	23.6111	11930	17.7225	7984	6.41071	2843	6.14746	2444	-1.31303	0.00700106	down
GIPC2	0.157097	77	0.089518	43	0.265556	125	0.094003	22	0.858723	406	0.91876	218	1.12185	500	0.486363	194	-2.3538	0.000523497	down
PLA2G12A	25.6842	9684	25.8973	9552	22.6456	9035	24.5647	9757	14.7504	5899	9.80322	3301	11.3208	3994	10.7692	3325	1.15101	5.19e-05	up
LOC102188345	1.28244	290	0.940096	227	0.708859	189	1.15082	229	0.082407	28	0.224197	31	0.116931	9	0.142125	9	3.50287	2.82e-07	up
Goat_newGene_167678	0.094207	372	0.079537	307	0.039877	167	0.095721	398	0.236021	986	0.498608	1755	0.478989	661	0.238039	766	-1.85579	0.0004613	down
MGEA5	8.66061	6812	6.43579	5508	9.69554	8247	7.34129	7517	23.4316	20542	19.2582	16626	23.8221	17476	17.6832	12152	-1.32484	6.76e-06	down
MFF	43.0286	10989	35.4166	8766	54.5563	12158	42.3086	11477	19.7844	5585	22.1156	4224	23.8915	5781	22.6381	4648	1.03202	0.000286902	up
FJX1	3.01478	741	2.77972	667	3.84085	997	3.16871	819	9.37347	2439	4.24905	932	20.7514	4745	12.228	2450	-1.74529	3.78e-05	down
ADRA1A	16.7825	14122	43.886	31285	15.5601	15916	54.5036	41278	14.5443	11501	10.2775	6317	4.12027	2892	16.8258	9325	1.70091	0.000564149	up
RASD1	0.621097	135	3.59147	759	0.994525	228	0.410682	94	7.70784	1766	2.2734	439	9.61711	1936	6.04685	1067	-2.08675	0.00308513	down
UFSP2	38.9154	9509	45.9928	10383	29.0869	7807	39.7081	9868	14.8877	3416	16.8667	3607	11.6318	3410	15.7906	2704	1.44156	2.52e-07	up
Goat_newGene_102624	1.25045	626	0.612181	259	0.890168	546	0.429626	184	0.009406	5	0.041458	19	0.163251	63	0.283246	79	3.19745	0.00015154	up
Goat_newGene_139944	0.757776	192	0.290875	103	1.16836	454	0.828184	322	0.642523	277	0.943023	361	1.76167	689	3.78066	1467	-1.5023	0.0324004	down
C15H11orf96	3.90047	548	11.9584	1639	3.72017	552	7.06485	1044	23.1107	3436	16.5551	2074	21.886	2860	14.8532	1700	-1.44657	0.00107661	down
LOC102179346	11.6006	8658	12.2444	7972	8.50344	8280	8.51333	7146	3.42568	3511	2.82517	3258	3.71985	3038	2.9355	2587	1.29572	7.64e-07	up
AHSA2	1.46996	1023	2.21789	1612	1.03723	918	1.22666	1062	8.92279	7335	6.10622	9052	2.15806	1826	2.41584	2058	-2.23991	3.15e-05	down
LOC106502686	0.890217	85	0.463889	74	1.18643	131	0.654567	123	2.09002	313	4.20586	435	2.62922	271	2.42404	200	-1.67224	0.00427178	down
SARDH	0.299166	101	0.545162	201	0.538421	234	0.356561	158	0.780712	303	0.923341	377	1.65169	457	2.56395	616	-1.43181	0.0115498	down
MYCN	0.298766	82	0.27562	74	0.430915	124	0.356691	103	0.680498	197	1.13657	276	0.424258	108	1.50288	334	-1.38196	0.0330546	down
NDST1	15.756	12100	15.9375	11528	9.60694	7570	12.3579	10189	5.64247	3867	4.19062	2594	6.53168	4231	10.2343	6249	1.23006	0.000563643	up
GAS7	2.52048	2060	3.57036	2854	3.95437	3409	1.86323	1612	8.92392	7759	6.06079	4524	4.92995	3798	5.53815	3759	-1.06334	0.0025637	down
EZH1	4.58478	2960	5.26658	2748	4.78291	5913	6.627	4898	12.5111	9001	22.1767	10483	23.953	12776	23.9977	12098	-1.52433	5.59e-06	down
RILPL2	29.2514	4825	17.32	2776	23.2317	4014	19.2836	3334	12.2147	2127	10.384	1543	10.1832	1595	10.2724	1413	1.09502	0.000479542	up
SLC40A1	19.1755	7396	5.27874	3290	19.841	8774	14.5115	6021	29.9646	19532	66.6345	25394	88.4292	33127	111.364	37057	-2.27306	8.64e-10	down
RPP38	2.10239	297	2.84608	378	2.23013	318	3.30801	472	0.831487	144	0.863001	114	1.15251	159	1.95544	225	1.11595	0.0496522	up
ACACA	61.555	55178	30.0472	26251	29.0266	26922	25.0732	23354	85.336	79398	101.149	82051	81.1755	69013	86.3617	64428	-1.23525	0.00132371	down
CCT7	175.904	34042	162.439	30685	129.169	26397	170.112	34622	99.2657	20341	72.8291	12576	65.8284	11854	74.9228	11818	1.09383	0.00062025	up
PLTP	1.46487	241	0.910882	200	1.91627	401	0.826298	166	23.13	5259	14.4001	2719	19.9847	3819	11.0337	1943	-3.82476	8.64e-22	down
PSMB1	195.727	17420	178.103	15473	158.651	14911	164.08	15358	83.9699	7913	72.7929	5781	85.3221	7066	73.8457	5357	1.21468	1.89e-05	up
ALDOC	0.740694	143	0.672032	127	1.07023	218	0.465018	94	0.18839	39	0.128827	23	0.31632	50	0.393877	62	1.66748	0.0100717	up
METTL18	4.75265	748	3.08739	554	2.55988	505	2.8192	641	1.96849	398	0.699107	95	2.22821	353	2.03601	253	1.13822	0.0447458	up
EFCAB5	0.363451	52	0.08393	36	0.124219	59	0.066407	36	1.04875	273	0.85443	239	0.689675	231	1.29081	359	-2.67479	2.64e-06	down
MKRN2OS	5.72582	495	6.66343	568	1.41131	117	3.30055	303	0.108032	10	0.206198	17	0	0	0.142622	11	5.16578	1.49e-08	up
ENTPD5	2.40001	1432	5.51282	2267	5.87484	2639	3.52178	2209	1.31822	961	1.46177	996	1.48798	901	1.85081	1044	1.03892	0.00306026	up
RSPO2	1.31945	339	1.04146	253	1.53705	415	1.06957	291	0.109733	37	0.254932	60	0.08144	25	0.137245	37	2.90471	1.17e-06	up
ATP5E	864.745	36259	967.699	39607	881.921	39050	910.851	40165	284.536	12633	276.967	10362	279.406	10902	256.545	8768	1.79229	2.21e-10	up
LOC102175177	3.42912	1045	1.71244	509	2.44756	809	0.791791	261	4.09692	1358	3.68372	1028	5.25074	1529	4.93316	1225	-1.02928	0.0362956	down
KPNA2	32.8594	6895	35.4542	7528	23.6847	5223	30.3189	6667	26.2162	5657	13.0854	2560	11.6281	2246	10.7053	2110	1.02574	0.00445703	up
SLC38A2	39.4741	22253	39.4001	21873	39.6089	23180	25.7343	15773	167.508	100844	66.4543	43973	71.9764	40882	46.4529	24348	-1.37712	0.00100621	down
QRSL1	9.86302	3817	10.076	3752	11.6393	4577	10.3205	4202	5.76437	2242	3.53494	1214	5.13015	1832	5.09875	1505	1.21167	1.99e-05	up
Goat_newGene_94571	1.86256	347	1.9026	346	2.38175	468	1.41396	277	0.245177	49	0.158493	27	0.098612	18	0.024219	4	3.81209	1.08e-07	up
ENPP6	0.08343	39	0.030347	14	0.171064	32	0.126397	62	1.4116	475	0.762588	131	0.919507	160	0.678267	224	-2.79091	5.52e-05	down
TMEM177	4.90807	800	4.32991	658	3.98983	643	4.85572	801	0.356109	105	0.94546	125	0.607088	158	1.90897	273	2.04711	8.22e-05	up
LOC102191575	0.58446	407	1.06001	396	0.896679	539	0.658025	191	1.38669	947	1.18198	670	1.48675	841	2.71142	1273	-1.3597	0.00464102	down
PLA2G7	1.89283	360	2.23708	404	4.29786	828	2.95076	568	6.62963	1284	6.00492	983	5.96636	948	5.79793	871	-1.00878	0.0221141	down
FOXF1	0.1835	47	0.083702	21	0.131389	36	0.137707	37	0.735188	196	0.495653	113	0.933987	222	0.353084	74	-2.13717	0.000926455	down
LOC108636059	0.09322	47	0.452133	102	0.135102	43	0.576574	110	0.513191	170	0.867296	239	1.92954	484	1.09725	286	-2.01997	0.00178006	down
MMP19	1.97431	457	3.18269	719	4.30517	1048	1.58136	385	14.6955	3597	6.2105	1281	5.52251	1188	8.09235	1525	-1.59457	0.000816791	down
TMA16	16.0005	3414	17.1119	3564	12.7239	2883	13.0983	2984	8.96286	2005	7.25988	1245	10.2017	1972	5.91196	998	1.00444	0.00249715	up
COL23A1	0.089453	28	0.038781	12	0.066296	23	0.089785	30	0.280055	92	0.272119	76	0.43983	95	0.324057	82	-1.95915	0.00202552	down
LIF	0.223411	87	0.425906	162	0.714443	263	0.374781	122	0.179812	74	0.150631	53	0.180929	35	0.428	56	1.44385	0.0288595	up
PPA2	41.9125	5143	50.8025	6090	54.0868	7017	68.0599	8793	22.6455	2940	23.5978	2586	27.0899	3098	31.0104	3103	1.126	3.66e-05	up
SLC35G1	3.80021	1352	6.48459	2251	4.85323	1823	6.2431	2335	0.830857	313	0.796771	253	1.76329	584	2.01328	584	2.09935	2.51e-07	up
POLR3K	48.3355	4151	43.3557	3635	33.7078	3057	33.2443	3003	28.9216	2630	18.837	1444	19.2424	1538	13.7152	960	1.032	0.00437459	up
FAM117B	1.02523	430	0.674587	363	1.38943	660	1.15709	578	1.48145	741	2.3622	1011	3.9125	1634	4.81524	1878	-1.4681	0.00101344	down
MTERF1	16.5986	4650	16.88	4430	9.19621	2581	11.4297	3303	7.27571	1829	6.08937	1308	9.02073	1904	9.37786	1852	1.06884	0.00121469	up
LOC102183805	0.765342	330	0.384848	160	1.37798	615	0.58737	280	0.23929	115	0.23499	96	0.40328	162	0.449564	151	1.31094	0.0352356	up
CGN	0.811061	374	1.09351	387	1.56881	790	0.59225	282	0.076352	42	0.573527	64	0.793046	122	0.428867	99	2.39392	7.76e-05	up
MYOCD	0.016563	9	0.247214	34	0.211777	85	0.035176	18	0.907956	293	0.329554	146	0.357634	117	0.136735	41	-2.10622	0.0158206	down
TXLNB	0.114059	50	0.041456	21	0.240078	120	0.040468	17	0.581666	236	0.393288	120	0.242599	108	0.934066	203	-1.77719	0.0225757	down
EEF1E1	8.08192	1407	11.2469	1911	9.00746	1656	9.29346	1702	4.50845	831	2.80792	437	4.96088	804	3.49594	496	1.3358	0.000248088	up
ZNF710	0.305215	142	0.529038	249	0.631619	316	0.36544	181	2.07196	1015	0.938612	372	0.931094	413	1.22023	467	-1.40307	0.0125278	down
TCF7L1	0.618918	2371	0.5809	777	0.710696	1132	0.51754	966	0.901488	1532	1.5157	4105	1.68134	3890	3.14379	8247	-1.8644	0.000502117	down
TNRC18	1.24581	1278	0.866929	1223	1.53348	1775	1.02561	1099	1.91705	2637	2.59886	2338	2.64833	2944	3.83765	3783	-1.20639	0.00015257	down
Goat_newGene_191100	0.137839	116	0.202019	166	0.204472	182	0.19074	169	0.000563	1	0.00619	5	0.323759	14	0.134861	93	2.36376	0.0306569	up
PRKCDBP	30.1431	3829	31.9328	3959	33.87	4543	31.0646	4149	82.6389	11113	61.4158	6960	69.0012	8154	68.8331	7126	-1.07941	6.06e-05	down
MRPL17	79.6521	8450	84.4409	8883	60.5323	6813	71.5309	7949	39.9049	4733	29.0145	3047	38.6107	3914	32.1531	2945	1.08191	8.69e-05	up
GNB1L	23.3601	3830	29.1264	4147	20.1316	3397	29.5488	4675	14.3336	2270	12.037	1686	11.1894	1475	12.1302	1590	1.12415	0.000184334	up
IGFBP5	2.9551	1496	4.57782	2345	13.0298	8135	4.28597	2704	17.2937	9928	39.7576	21807	54.3853	29053	22.0964	10366	-2.39798	9.11e-06	down
ADORA2B	1.2095	291	1.00871	218	1.05293	265	0.957624	220	5.95227	1429	2.14278	445	2.80857	615	1.87326	366	-1.54641	0.00487223	down
TNFRSF11A	1.1722	525	0.931908	385	1.02558	494	1.272	605	3.15412	1481	1.40182	603	2.7269	1203	2.41515	890	-1.09712	0.0108175	down
EML6	4.5131	2426	2.50994	1294	4.00746	2215	1.93379	1080	2.18294	1162	2.09631	921	0.692027	479	1.14769	645	1.04458	0.0235285	up
NR4A1	0.689664	273	3.08921	1325	1.10177	916	1.05922	630	1.79032	934	5.89785	2928	5.02797	2378	2.99822	1640	-1.43737	0.0104075	down
GAB2	1.90204	1349	2.12833	1528	2.93014	2135	2.19281	1511	6.21235	4174	4.66879	2932	8.23755	4448	6.83937	3807	-1.3047	5.43e-06	down
REL	0.876286	274	0.593722	554	0.73603	825	0.899044	941	2.35262	2406	1.70586	1504	1.64182	976	1.63783	1247	-1.32684	0.00560136	down
Goat_newGene_158118	2373.52	309747	5210.18	795097	6284.82	801204	2627.24	377046	151.277	39557	615.185	74908	243.336	49317	991.513	147413	2.75366	8.77e-08	up
PDZK1	1.27536	261	7.27069	1439	2.53548	543	1.39717	298	0.960498	207	1.01675	186	0.321625	67	1.48867	247	1.76615	0.0161722	up
LOC102188021	538.251	37869	485.044	33310	544.086	40422	560.175	41447	183.903	13700	182.699	11469	178.335	11675	188.929	10834	1.60669	1.1e-08	up
AK2	230.639	41710	308.678	58277	197.47	40059	178.374	38782	56.6545	12425	42.7234	7923	47.198	8752	36.4382	6960	2.25901	9.46e-13	up
Goat_newGene_13996	634.713	181333	826.159	240196	2036.13	389635	7003.86	894790	121.774	52809	103.43	17575	677.112	43355	498.2	114017	2.8201	3.17e-06	up
ATP5O	1000.27	79951	955.304	74533	1018.11	85934	1015.72	85380	258.469	21875	256.196	18272	280.059	20829	325.435	21202	1.91247	1.19e-11	up
MRPL24	23.0509	7966	85.8518	8351	55.451	7451	77.0404	8053	31.0106	3600	27.3209	2635	26.4253	3088	38.3945	2887	1.31874	1.6e-07	up
PEX19	16.967	7205	14.2132	6321	15.6594	8476	8.79597	6481	20.6887	18141	25.6636	18614	31.1455	24866	27.8788	20071	-1.59749	1.77e-08	down
NPM3	0.842715	119	20.3914	2075	0.669774	99	18.2286	1979	0.619163	103	2.19563	279	1.82435	192	0.568532	47	2.68706	0.00763582	up
PARM1	0.795848	400	0.507827	249	1.2044	639	0.521413	276	1.70921	909	2.37509	1058	1.8045	841	2.49912	1003	-1.39309	0.00268457	down
PGP	16.7658	4680	13.9363	3797	10.1357	2988	11.5365	3387	6.32485	1870	4.4477	1108	3.53225	918	4.98333	1134	1.50658	7.28e-06	up
SNX8	1.715	993	1.83323	721	1.83238	828	2.01925	1141	2.37234	1638	3.98138	2514	4.44672	2398	3.10564	1400	-1.20055	0.00155613	down
OAF	10.2543	6600	28.4002	10262	21.1867	9831	39.7855	14536	18.4367	6849	10.8867	3519	8.55622	2733	11.6444	3211	1.27545	0.000761368	up
DACT2	0.446039	137	0.963175	315	0.546786	250	1.05673	351	1.86015	863	1.78311	677	1.64803	761	1.53651	465	-1.45896	0.00430838	down
SIPA1L2	2.57853	1805	2.1327	1561	2.99972	2305	2.36629	1750	5.97573	4297	5.30018	3745	7.9089	5993	7.30499	4074	-1.35638	9.76e-07	down
LOC102183941	0.074398	36	0.135302	57	0.088474	40	0.027018	12	0.280871	136	0.490254	187	1.19884	460	0.658433	208	-2.8134	5.88e-05	down
SDK2	0.132807	121	0.135625	151	0.364344	164	0.059703	72	0.336723	359	1.01063	457	0.768116	321	0.438512	359	-1.65385	0.00342457	down
FBXW4	1.75622	1602	2.64932	2541	1.8241	1666	2.27831	1176	4.11748	3562	3.88632	3009	6.13604	4914	6.17928	5889	-1.37546	0.000108822	down
CD200	8.7301	15222	24.8359	19956	4.6956	9848	22.7472	18370	14.4932	5352	15.3824	5047	14.425	5517	9.96732	7086	1.39438	4.11e-05	up
Goat_newGene_81870	0.65762	274	1.07557	480	0.524356	190	1.3138	427	0.322828	108	0.036371	15	0	0	0.008718	5	3.43616	0.00294067	up
MRPS6	4.85621	3986	10.8909	1291	9.05323	3756	3.00126	4119	4.77565	18690	6.8878	26635	13.1122	3123	9.72206	3353	-2.12023	0.00235675	down
GAPDH	1321.61	173973	1185.52	152330	876.064	121779	1282.73	177577	395.818	55169	380.878	44735	443.975	54381	555.257	59575	1.48286	1.88e-06	up
KYAT3	25.2184	4366	31.5561	5302	24.9617	4549	33.5045	6130	5.74979	1074	8.24356	1238	6.91024	1081	7.68265	1076	2.10052	1.49e-13	up
LOC108635087	223.731	12065	247.277	13016	262.764	14963	254.299	14422	43.168	2465	40.4487	1947	35.9407	1804	30.1856	1327	2.7792	1.19e-20	up
SLC27A3	0.39405	108	0.774056	196	1.06212	307	0.945405	303	2.21809	628	1.57912	390	5.48276	1346	2.6062	574	-1.73464	0.00208838	down
MRPS15	63.3167	5814	66.8266	5990	66.9446	6492	76.57	7395	25.004	2431	22.5487	1848	25.8585	2210	31.9521	2392	1.46033	5.21e-09	up
CLIC4	54.1143	25069	73.4825	33228	48.6726	23810	60.11	29285	131.25	64378	99.7934	41248	150.183	64735	128.963	48694	-1.02467	0.00108281	down
SOX5	4.4835	13870	6.89864	26349	9.5069	31558	3.85665	15216	9.5391	33656	13.3303	44239	8.44975	23071	21.7331	72223	-1.11224	0.0177265	down
LOC102175171	35.1895	4484	26.5624	3304	33.8306	4552	30.3355	4065	9.49455	1281	12.6793	1442	15.0277	1782	12.7538	1325	1.4129	1.08e-06	up
AKAP13	3.76451	4908	3.42118	4286	3.98698	6183	3.73728	5124	8.743	11421	9.74278	11894	9.62047	13460	13.5085	16812	-1.47564	5.47e-07	down
RAB30	2.94585	2962	1.96435	1929	3.28552	3487	2.13171	2253	7.30779	7792	5.71737	5135	5.63534	5313	4.6618	3819	-1.12144	0.000270457	down
MMP28	2.28589	566	1.31641	314	4.79409	1264	2.46055	651	7.26784	1911	5.34326	1164	11.2572	2633	10.5612	2153	-1.57133	0.000464887	down
PRRG2	0.874406	119	0.415763	55	0.935372	135	0.727216	104	1.37678	195	1.86147	222	2.60437	325	1.98338	220	-1.30157	0.0306374	down
LOC102189813	20.5394	1768	12.5885	1344	23.2372	2552	17.1843	2115	75.6223	9023	76.5791	8165	122.129	15097	159.8	16362	-2.7268	1.38e-15	down
CACNA2D1	1.93918	1493	1.80831	1214	3.36498	2675	1.92561	1529	5.27151	3941	4.13256	3725	4.6756	3473	4.46533	2722	-1.09791	0.0011466	down
CS	261.83	79226	420.963	124334	356.566	113932	561.144	178564	55.0617	17641	65.1311	17584	45.1107	12701	51.9127	12803	2.94022	1.28e-16	up
RND2	1.88211	260	1.99918	270	3.20076	467	1.85828	270	0.123055	18	0.147904	19	0.233171	30	0.278912	32	3.58401	1.58e-09	up
ARRDC2	1.48691	445	1.40875	475	2.41823	755	1.33996	451	11.6143	3882	16.4397	4663	6.78087	2058	5.15865	1382	-2.60681	2.46e-09	down
IPCEF1	2.08317	1428	7.60295	4755	2.91021	2036	2.99518	2135	0.797188	521	1.20409	507	1.49739	866	1.37727	328	2.1789	2.09e-06	up
MUSTN1	0.64254	85	0.5221	69	0.841338	117	0.72713	101	2.96361	345	1.65603	159	7.21411	650	9.85219	859	-2.50093	6.02e-05	down
Goat_newGene_2467	1.44832	171	1.20965	140	2.02531	252	2.03077	252	0.016261	3	0.06151	7	0.175731	20	0	0	4.68552	6.29e-08	up
TUSC5	38.7078	13504	48.5912	16546	35.6905	13148	62.5383	22944	98.5872	36415	98.6231	30698	108.325	35162	113.904	32387	-1.09589	0.000591068	down
GATM	12.5669	3845	10.5015	2711	13.5049	4852	10.5024	3539	23.8146	7828	37.0134	10112	29.2744	8626	36.236	8559	-1.334	6.81e-06	down
ADCY7	0.406572	259	0.405331	278	0.760999	471	0.330741	183	2.53719	1657	2.09348	1062	2.18298	1257	1.56476	786	-2.06683	2.91e-06	down
LOC108633258	0.303877	82	0.301702	72	0.051162	32	0.069479	22	0.377488	134	0.645436	122	0.820797	243	0.544208	84	-1.51011	0.0378544	down
DUSP2	0.176419	36	0.674798	153	0.201079	48	0.277459	70	2.71846	610	1.49653	267	1.80153	376	1.03397	187	-2.24513	0.000943396	down
STK11IP	3.71672	2142	4.30359	2286	3.983	2374	5.16441	3219	1.26407	621	1.4239	665	1.46604	736	2.56348	952	1.66564	8.09e-07	up
ST3GAL5	0.71044	269	1.38186	212	1.28974	268	2.00678	327	1.90536	521	0.791603	296	2.90114	1171	3.80556	495	-1.23966	0.0266862	down
ZFHX3	0.533367	720	0.431703	642	0.57858	910	0.406458	449	0.820754	1247	0.837698	1048	0.911207	1109	2.19186	1784	-1.01646	0.0152884	down
LOC102190128	0.004589	2	0.367353	93	0.010982	3	0.092108	25	0.112497	31	2.48201	570	1.83183	439	0.424056	89	-3.28625	0.010462	down
CDKL1	0.356063	161	0.336712	121	0.588214	213	0.549007	180	1.55438	553	1.02995	328	1.95872	623	1.69836	452	-1.59459	0.00163452	down
LOC102178735	56.2868	4153	41.6288	2999	60.0351	4678	45.2131	3509	19.5442	1527	17.3046	1140	15.1927	1044	15.1303	910	1.65577	5.7e-08	up
C3	5.79992	2999	6.4492	3256	33.2997	18183	10.3882	5649	69.8386	38236	36.726	16944	25.5399	12288	30.3021	12771	-1.51031	0.0110732	down
CEBPZOS	28.2716	2136	26.7841	1842	22.2235	1885	20.134	1868	8.33835	644	7.67454	523	7.26278	578	6.11219	545	1.6865	3.25e-07	up
PCSK6	0.747068	322	0.984919	414	1.81612	826	1.00078	464	3.37646	1535	2.83189	1074	3.19392	1282	3.76085	1234	-1.42347	0.000532158	down
LTBP4	4.33133	2191	5.88242	2902	7.86942	4213	5.73632	3050	23.4443	12547	40.638	18328	27.3428	12859	35.1595	14484	-2.34908	7.88e-13	down
LOC102188617	14.8074	1289	8.82917	750	12.1625	1118	10.3863	951	91.2461	8404	48.4455	3760	74.5163	6032	87.4841	6203	-2.6206	3.02e-18	down
Goat_newGene_127037	1.93174	387	1.37051	279	1.87376	305	0.538398	95	0.366365	70	0.201886	38	0.212523	45	0.241416	27	2.52055	0.000125345	up
BTG1	7.76789	2649	8.41204	1739	9.75182	2587	40.9087	7465	24.5512	7310	29.504	22810	137.733	21200	222.057	20777	-2.44072	2.46e-06	down
MTERF2	12.0091	2583	9.03141	1890	6.74335	1791	6.31684	1254	5.03599	1410	2.87213	663	2.78498	706	1.82743	577	1.1245	0.00773762	up
ATP5G1	248.643	16804	246.399	16280	256.529	18454	304.594	21734	40.9067	3032	28.9628	1925	24.4656	1644	30.7691	1885	3.0405	2.7e-23	up
NCF2	0.617271	231	0.938654	271	0.657082	254	0.372474	139	4.20456	1603	1.53097	562	2.16121	838	1.95541	600	-2.03713	4.77e-05	down
LOC102183851	16.6963	5340	27.7745	8507	10.6604	3509	15.1787	5153	3.14608	1000	1.48249	405	4.06661	1308	7.57416	2250	2.13762	6.18e-06	up
MGST3	1379.17	80990	951.32	55608	1058.58	66082	795.121	49973	346.56	22531	288.331	14538	354.744	20666	322.082	14669	1.75017	1.8e-08	up
ATPAF1	19.6374	6951	17.5889	6174	16.2246	6003	15.7691	6004	8.69907	3064	7.33605	2423	9.54413	3223	9.24689	2757	1.06923	2.57e-05	up
ERFE	0.045602	21	0.017255	8	0.004318	3	0.030065	15	0.792145	262	0.846315	329	3.4837	1000	2.95215	725	-5.65054	1.52e-13	down
KMT2C	3.34185	4991	3.51318	5970	4.94529	7448	3.7177	4917	5.96378	11091	8.44712	12800	6.19919	8861	9.66568	13385	-1.08551	0.000940141	down
LOC102177764	128.728	7734	109.222	6405	114.246	7248	105.728	6680	35.7516	2275	33.6205	1803	43.7024	2443	36.0749	1767	1.69673	7.67e-12	up
TIGD2	7.25024	2295	6.17582	1908	5.89714	1971	6.36738	2120	2.32266	779	2.42408	685	2.81737	830	3.48294	899	1.30467	7.12e-05	up
TMEM52	1.54508	409	0.313697	156	1.65598	413	1.07028	366	0.130829	57	0.151269	65	0.089319	40	0.173851	72	2.41184	6.11e-05	up
LOC102176126	34.7798	5613	17.1371	2700	47.1778	8040	27.4092	4652	134.068	22908	119.491	17205	204.733	30742	167.624	22048	-2.2198	2.73e-10	down
ZFYVE1	3.28719	2339	2.82549	1964	3.3912	2771	3.03098	2319	5.55659	4319	8.11762	5673	8.5948	5955	9.07505	6184	-1.3302	1.43e-06	down
PKIB	0.684952	114	0.451944	78	1.02979	183	0.258408	46	3.3318	615	0.942105	151	1.96277	314	0.799177	139	-1.55977	0.0296333	down
NDUFB6	263.992	17949	226.751	15112	283.663	20982	245.414	17433	54.9289	4656	46.8267	3058	54.4987	4331	51.5705	3244	2.16273	5e-15	up
CALML4	0.521798	37	0.505826	43	0.274264	19	0.116762	13	1.49354	164	1.15887	118	2.14393	340	0.504327	106	-2.70862	0.000116771	down
UGCG	1.91309	2543	2.99961	3370	3.53416	3229	2.40289	2534	7.25594	8581	5.69259	6118	6.32948	6620	4.69714	4594	-1.21194	1.64e-05	down
Goat_newGene_59410	0.860871	1451	0.482298	794	1.1819	1581	0.681713	1208	0.380237	383	0.260761	392	0.426102	668	0.444167	610	1.21471	0.00421812	up
CCDC112	1.71954	381	1.0103	217	2.26785	543	1.76739	425	1.97692	505	3.23479	709	5.91589	1276	2.20882	671	-1.09597	0.0340574	down
NUP210	0.067784	56	0.065316	55	0.086481	78	0.042922	39	0.730984	218	0.259645	108	0.601825	175	0.406997	284	-1.84986	0.00242473	down
LOC108634593	2.45053	358	5.34956	811	7.86266	1459	2.82521	432	15.92	2515	15.4821	5303	1.70268	470	3.36482	733	-1.73953	0.0248041	down
GABRR2	0.921628	277	0.301358	96	0.324779	125	0.403321	167	0.057495	24	0.042791	15	0.016401	6	0.055991	18	3.3191	2.7e-06	up
APOE	6.97921	1006	4.95676	702	12.1196	1829	5.2938	804	32.6893	4892	27.782	3484	28.7029	3852	15.6763	1831	-1.7726	6.73e-06	down
ODC1	169.433	35254	135.085	27384	128.12	28138	169.622	37016	89.4433	19571	48.115	8937	54.2272	10487	52.5432	8944	1.36976	4.47e-05	up
Goat_newGene_61653	3.14276	589	0.342391	70	1.15097	254	1.16045	244	0.86225	114	0.409075	59	0.408247	75	0.378329	67	1.82719	0.0115727	up
C1QTNF7	0.56609	95	0.459773	75	2.64377	453	0.612608	111	6.71194	1189	5.45464	826	9.28553	1492	3.37145	459	-2.52114	9.2e-05	down
ATP5J2	949.021	42376	945.326	41202	989.498	46657	951.855	44698	202.941	9595	207.019	8248	196.034	8145	163.591	5954	2.37984	2.74e-16	up
LOC108634540	0.262575	180	0.273093	151	0.60681	396	0.29666	196	0.944919	458	1.12342	496	2.18576	934	3.29188	1112	-1.79718	0.000985801	down
Goat_newGene_9480	1.2079	492	0.487979	206	1.08623	491	1.19009	429	10.3577	6263	2.63146	1117	2.58269	1028	0.736673	396	-2.44989	0.000545436	down
ACMSD	0.027839	12	0.02744	12	0.097142	42	0.027508	12	2.12457	327	1.89202	347	2.29884	409	0.922383	167	-4.09158	2.21e-09	down
FRMD4B	1.31908	905	2.49857	1786	3.05007	2079	1.78683	1036	7.84498	5547	4.54014	2974	6.44969	3587	5.62677	3219	-1.46166	4.5e-05	down
Goat_newGene_170201	13.2499	2763	22.8773	8304	5.04354	886	2.29511	320	0.017347	17	0.034987	32	0.00815	5	0.066689	30	7.09771	3.12e-12	up
MTX2	44.9498	6077	46.9653	6223	33.9958	4871	38.9037	5559	22.9517	3254	15.7194	1908	23.0503	2931	17.3002	1914	1.1402	4.23e-05	up
ELK1	1.96759	758	2.72305	864	1.62961	699	1.88428	718	1.28289	493	0.926008	288	1.02433	394	0.89918	289	1.00566	0.0279202	up
FAM198A	0.184043	48	0.328686	84	0.941455	205	0.220201	56	1.35621	375	1.07007	219	1.04507	247	0.664983	139	-1.39715	0.0446901	down
VSIG10	4.67128	1894	3.93277	1676	8.78656	4016	3.53516	1553	1.01532	475	1.3591	600	1.67659	686	1.8737	699	1.78776	8.12e-06	up
LOC102175315	0.112943	32	0.072171	21	0.355978	106	0.055375	17	0.679544	207	0.303464	78	0.328584	87	0.553519	130	-1.59532	0.0439105	down
ACSL5	77.0067	19621	66.5006	16504	21.2298	5680	43.1238	11443	18.2598	5033	13.8777	3235	15.6915	3787	17.1747	3627	1.72572	1.86e-05	up
Goat_newGene_43262	2.15344	927	0.818859	319	1.73044	626	0.719177	188	4.29598	1915	7.90328	3240	7.00326	2918	17.2567	6407	-2.91585	8.25e-08	down
FGFRL1	23.3894	5894	17.0448	4194	25.2627	6658	25.6126	6816	28.4833	7681	61.8932	14028	52.7352	12516	59.0033	12245	-1.08791	0.00172534	down
FH	159.877	29345	182.301	32662	186.096	36070	193.948	37438	46.9499	9125	51.0372	8359	49.5363	8461	54.2683	8119	1.91225	5.32e-12	up
PCSK4	0.052161	15	0.115893	30	0.224655	67	0.403364	85	0.388807	112	0.592995	141	0.6588	174	0.765874	103	-1.52661	0.0353825	down
MYO1G	0.06093	21	0.056862	19	0.078663	28	0.091264	32	0.628679	170	0.543116	160	0.469558	144	0.443508	119	-2.6474	9.8e-06	down
LOC108634739	2.79203	261	3.93505	316	4.56527	403	6.05342	537	0.418715	37	0.588992	43	0.074855	9	0.776503	61	3.21087	2.97e-06	up
LOC102190340	0.511671	214	0.96831	393	0.903903	430	0.485186	271	2.47764	990	1.75134	632	1.54379	596	1.31533	504	-1.12458	0.0260848	down
Goat_newGene_95071	0.037824	57	0.043079	64	0.02459	39	0.014891	24	0.353875	440	0.214927	288	0.486818	526	0.204135	250	-3.0593	2.83e-07	down
SGK2	98.4926	19517	69.9231	13530	94.4592	19821	140.884	29363	36.6962	7695	38.1254	6745	22.3709	4125	41.2465	6656	1.61069	3.95e-06	up
CYS1	0.973268	249	0.837837	210	1.33631	361	0.622855	168	5.04967	1368	1.73797	397	3.74795	892	1.92591	402	-1.65733	0.00258099	down
LRRC20	4.4994	1225	2.29864	524	3.12137	1031	2.47678	726	1.59609	505	1.92055	423	1.54033	405	1.45148	324	1.00528	0.0351128	up
TNFAIP6	7.02114	1027	6.89785	985	7.18963	1111	3.77947	582	48.4822	7508	24.7726	3233	19.8189	2698	15.385	1834	-2.0841	1.26e-06	down
OXA1L	105.674	22368	81.3579	16810	94.4412	21110	116.069	25837	31.4206	7042	27.1416	5126	37.2759	7342	42.6526	7359	1.61247	2.03e-08	up
HSPG2	7.13051	11401	5.71293	8651	7.44189	12209	4.54297	7431	11.2948	19099	7.87051	10900	10.0559	15351	25.3182	32144	-1.04122	0.00851853	down
Goat_newGene_151723	2.38337	606	2.62399	757	2.91229	1634	0.9592	386	1.17855	387	0.795185	236	0.667584	285	0.607901	209	1.52063	0.00558851	up
LOC108634681	15.2598	1777	10.1858	1160	15.95	1961	12.0725	1471	0.204343	51	0.154957	33	1.10046	124	0.406678	68	4.47773	1.75e-20	up
Goat_newGene_13628	0.568847	280	0.347075	234	0.513484	295	0.395143	215	1.18242	749	1.8392	968	0.465961	246	0.797062	320	-1.27375	0.0416108	down
ANKRD35	3.52427	2049	1.11592	619	3.01059	1760	3.09574	1504	6.53836	3760	5.8518	2965	7.46674	3575	5.71577	2571	-1.19069	0.00220418	down
ANKMY1	0.082242	40	0.074932	34	0.243501	67	0.42312	50	0.39842	122	0.52379	228	0.678961	99	0.739504	182	-1.85687	0.00411098	down
LOC108636851	0.466115	1885	0.659739	2458	0.795858	3680	0.346293	1485	1.93213	6607	1.91715	6257	1.33167	5107	1.4875	5433	-1.39281	1.6e-05	down
YRDC	34.79	6007	37.209	6272	21.1724	3861	23.6486	4295	17.1856	3142	9.36645	1443	18.3579	2950	15.3979	2167	1.04601	0.00131205	up
HMBS	31.0451	4751	26.9555	4026	22.8943	3700	24.4333	3932	10.6331	1723	9.46483	1293	16.0845	2290	13.9816	1744	1.16516	7.03e-05	up
C26H10orf2	8.92408	3257	8.27296	2899	6.23712	2373	9.67312	3693	3.98674	1552	3.76426	1236	4.35885	1486	3.23047	973	1.16044	0.000223056	up
SRD5A3	12.362	2847	10.7754	2389	9.19669	2208	11.7251	2833	6.88625	1677	4.78449	960	5.64747	1160	4.54925	844	1.09731	0.000987635	up
ABCA3	0.831192	512	0.774521	530	0.646943	464	1.32317	970	3.58442	2512	2.28272	1376	1.35189	878	2.43221	1357	-1.37202	0.0023293	down
TMTC2	2.25283	1438	4.24077	2528	5.69584	3751	3.40818	2131	7.93856	5122	10.7477	5861	10.5192	5795	8.09451	4262	-1.19126	0.000303441	down
TSFM	32.8787	4454	30.9296	4171	28.7653	4205	27.6357	4182	13.0359	2074	9.01789	1295	11.4087	1687	11.5075	1492	1.32021	1.54e-06	up
LOC102181811	0.473936	268	0.187128	99	0.26834	181	0.239082	150	4.2554	2355	1.78917	898	1.71873	820	2.13746	936	-2.88529	1.32e-08	down
VDAC2	366.999	65771	398.095	68679	307.237	58144	407.925	76192	121.368	23030	119.207	19062	121.16	20204	153.186	22376	1.59544	5.7e-08	up
FGD3	0.465285	154	0.940889	350	0.586627	218	0.457759	175	1.50597	590	1.20923	370	2.21001	719	2.19109	669	-1.43597	0.00689337	down
ND3	1526.59	53240	1870.38	63671	2328.1	85738	2316.68	84967	295.853	10925	367.649	11441	199.861	6486	535.459	15221	2.59745	1.03e-12	up
PTPRF	0.565103	435	0.642665	483	1.61998	786	0.917537	703	2.0467	1607	2.20232	1428	2.91275	1924	3.1358	1784	-1.56989	1.17e-05	down
ECI1	246.759	33958	338.191	44311	275.78	39091	400.6	56189	98.2468	13946	58.404	6929	89.9607	11183	107.605	11738	1.93315	9.56e-10	up
MRPS7	31.8345	4640	28.8432	4125	25.6608	3906	26.8061	3997	13.3862	2134	12.125	1688	11.9512	1639	10.1904	1336	1.22811	2.26e-05	up
ARHGAP25	1.45324	701	0.941465	666	1.5293	1054	1.73468	840	6.27728	4505	3.9141	2893	2.29644	905	2.33343	923	-1.58233	0.00309346	down
ITGB5	12.609	3855	11.231	3352	11.6689	3767	15.0267	4832	27.2062	8807	28.3334	7729	40.8733	11627	33.5491	8360	-1.27493	3.3e-06	down
FAM167B	0.255099	58	0.047473	17	0.198655	36	0.211871	37	0.974276	231	0.906328	174	0.739561	155	0.384861	82	-2.17851	0.00105256	down
LGALS3BP	15.417	3757	6.86789	1634	9.74284	2508	8.52846	2186	44.3118	11431	42.0286	9137	28.2443	6403	32.1976	6394	-1.80089	1.18e-07	down
PSAP	186.377	50346	116.473	30712	141.89	40508	113.123	32163	454.544	130033	268.967	64867	338.813	85160	305.94	67360	-1.22343	0.000365437	down
PRUNE1	3.18921	1187	3.46832	1445	2.92011	1259	4.10213	1616	1.756	743	0.239315	81	1.70587	662	2.66406	851	1.20878	0.0469066	up
C5H12orf29	13.2122	3894	14.9562	4345	10.6985	3370	11.7731	3748	6.47175	2189	6.09431	1591	6.2335	1853	5.12014	1494	1.04967	0.000314745	up
PTPRE	0.73844	328	0.952056	445	0.740213	324	0.6773	370	2.36336	1137	1.81314	752	2.0931	950	1.61484	638	-1.29603	0.00273872	down
STEAP3	6.15114	2539	8.11471	3269	6.34909	2767	6.39963	2778	3.50768	1539	2.73885	1009	3.62364	1393	4.10156	1381	1.03401	0.00053119	up
RHOBTB3	14.2594	7858	16.3085	8742	16.6148	10113	15.4796	9207	88.5848	56479	62.1528	40447	70.7893	39756	58.7392	29091	-2.27459	5.53e-14	down
DIO1	10.5406	2437	24.2133	4669	54.9863	13546	83.975	18858	0.361574	87	1.87453	346	0.555479	121	0.763617	125	5.68006	3.48e-16	up
TMOD1	1.29066	364	2.42751	664	1.76674	522	2.39554	672	0.873155	223	0.28562	118	0.586074	171	0.40673	109	1.79143	0.000541879	up
TIAM2	0.657334	72	0.347292	162	0.252536	119	0.301753	64	1.48206	646	1.19949	359	0.625463	283	0.55302	188	-1.8714	0.00313898	down
Goat_newGene_149153	0.071661	23	0.116717	37	0.201263	68	0.100063	34	0.272913	92	0.438055	124	0.318988	95	0.27043	70	-1.34189	0.0492244	down
Goat_newGene_19119	0.173668	97	0.124171	78	0.169509	115	0.071466	48	0.765942	406	1.47909	762	0.708933	334	0.863578	429	-2.63802	7.23e-06	down
PHKG2	8.55996	1751	10.195	2073	9.04554	1990	9.39711	2116	3.91289	855	3.08754	605	5.75854	1151	6.85785	1116	1.02826	0.00348342	up
ANKRD2	3.54803	488	0.889536	120	1.49591	217	0.618725	90	6.64287	978	5.54024	683	2.23137	285	3.90437	436	-1.44696	0.0418567	down
MCM10	3.48886	2297	3.04165	1963	2.75043	991	3.3497	1323	0.938077	571	1.53115	492	2.04114	980	2.32328	695	1.22321	0.00445978	up
SASH1	5.09082	3879	3.65501	3761	5.59505	5838	5.36538	4738	11.5583	12012	11.0385	9573	13.1944	10492	11.9076	8596	-1.23743	1.75e-05	down
KIF7	3.02042	3303	4.68337	5814	6.80539	8520	6.98933	7002	12.5509	15816	10.2769	15584	8.91677	7576	8.15033	7174	-1.01132	0.0185447	down
UROD	43.4503	5646	31.4091	4004	33.5173	4658	32.507	4485	14.3814	1994	15.8456	1849	17.3182	2107	18.6294	1980	1.17135	1.81e-05	up
LOC108633263	0.292399	140	0.289923	143	0.152571	73	0.270199	146	0.716156	461	0.618081	234	0.687789	279	0.564063	242	-1.31417	0.0266333	down
HKR1	0.156275	54	0.058929	31	0.102245	37	0.111639	62	0.308376	167	0.342388	161	0.429903	139	0.481531	137	-1.79304	0.0030491	down
GUF1	10.7415	9562	10.9051	8441	8.35139	7967	10.9669	9050	3.38384	3115	3.76367	3078	3.6069	2683	4.2496	2833	1.50105	1.27e-08	up
TRAF3IP2	1.04486	396	0.885116	332	1.49249	514	0.525378	233	3.90279	1903	1.63221	1033	2.21651	803	2.85947	1181	-1.80747	4.29e-05	down
FSD1L	0.736301	476	0.647529	502	0.549176	494	0.810327	660	1.31501	795	1.04183	594	2.55834	1626	1.92537	1224	-1.04481	0.0218088	down
ADGRG6	0.867508	524	0.571631	326	1.65285	921	0.816636	459	2.29793	1495	1.92759	915	2.75495	1610	1.78306	861	-1.19675	0.00722732	down
Goat_newGene_143227	0.054797	94	0.023226	39	0.092525	166	0.043463	78	1.36806	1494	1.08796	1013	0.061465	98	0.063468	88	-2.93874	0.00161114	down
DEDD2	2.60179	716	2.71675	808	2.06039	684	1.73253	618	8.68196	2639	6.61381	5898	2.31599	738	2.05338	680	-1.96883	0.00308102	down
IDNK	3.03286	392	3.98272	459	2.63606	336	2.8238	346	5.93183	784	6.7161	748	9.60805	1176	7.21624	796	-1.24987	0.00378124	down
LOC102185402	2.36924	762	1.85242	537	2.10587	623	2.09805	648	3.25739	1040	4.18112	1146	5.91052	1782	7.80127	1943	-1.27709	0.00117661	down
RPS29	5933.61	365369	1166.78	38572	1558.29	55729	1456.1	51861	743.457	40465	899.98	27196	1370.64	48905	1052.24	29046	1.78924	0.00898177	up
FZD3	3.76716	4829	3.53723	4418	2.9571	3998	2.19362	2959	1.32044	1793	1.08013	1237	0.967316	1159	1.65145	1725	1.38738	1.46e-05	up
SRPX	3.9504	729	5.24056	947	6.97162	1338	4.66547	911	30.4668	5837	20.599	3329	24.0985	4143	19.4115	2918	-2.10994	3.14e-11	down
C17H12orf65	9.76442	1344	10.8493	1266	9.04806	1107	10.1889	1275	3.64622	527	4.41504	626	3.15872	470	5.83988	602	1.07658	0.0068175	up
RGS1	0.337354	107	0.8935	171	3.29644	752	0.689449	206	8.99907	1781	0.791925	133	10.882	2094	2.69055	529	-1.90198	0.0218529	down
NDUFS8	166.854	13598	158.974	12668	184.184	15885	183.497	15761	68.3028	5911	72.5282	5309	64.9057	4946	70.123	4714	1.39014	5.36e-07	up
P2RX5	0.700513	362	0.783489	398	1.45809	794	1.82336	994	0.245766	136	0.175895	82	0.173432	84	0.206723	88	2.62507	1.47e-06	up
PCYT2	35.0398	7027	33.0346	8445	15.5783	4539	31.378	8807	7.60592	1647	7.29048	1390	6.08877	1208	4.80939	847	2.43862	5.68e-14	up
BACH2	0.318706	434	0.299341	335	0.740693	1005	0.559155	758	0.932464	1017	1.14658	862	1.43716	944	1.47582	1972	-1.03137	0.044798	down
SCN2B	0.242555	108	0.075974	24	0.52842	263	0.100546	50	0.746023	328	0.615758	258	1.19718	524	0.561512	216	-1.66108	0.0332702	down
LOC102183751	3.31998	514	4.08385	617	3.3382	546	2.41027	393	0.933668	153	0.573039	80	0.675245	98	1.71207	216	1.85248	0.000819268	up
HSPA4L	1.12515	913	1.75223	1389	0.635443	579	0.774249	704	52.352	43936	18.8437	42753	0.225985	515	0.653844	459	-4.70351	9.56e-05	down
ITGAX	0.070654	25	0.073016	31	0.068886	34	0.007981	3	3.9041	1599	1.32024	465	1.01912	331	1.60849	527	-4.99831	1.85e-10	down
SAC3D1	2.4341	479	2.60227	422	2.87489	529	4.58164	757	0.760224	128	0.506972	107	2.44738	413	0.827593	217	1.29022	0.0310798	up
CTSW	0.110239	15	0.337984	43	0.790321	107	0.206488	28	1.59866	219	2.00706	233	3.61654	434	2.73676	287	-2.69635	0.0001211	down
MMRN2	11.8673	9071	14.0797	9407	13.0612	9105	11.0789	8680	23.742	19138	20.1329	17460	34.2199	24313	18.1707	11844	-1.06494	0.000608585	down
APOBR	0.186532	101	0.171262	94	0.374211	207	0.079613	47	0.959108	565	0.846779	333	1.0813	454	0.378713	175	-1.82789	0.00481278	down
PIGZ	3.06043	1274	2.73001	1059	5.02013	1950	7.76429	3827	1.06994	428	1.42473	496	1.25449	423	1.60485	509	2.02157	7.96e-06	up
TLR4	3.19422	856	3.55633	930	3.39005	962	3.46307	978	14.279	4050	5.87231	1407	7.77041	1960	5.77892	1268	-1.25225	0.00188745	down
ATPIF1	389.228	22363	672.174	37696	447.636	27158	527.263	31858	130.949	7966	86.2418	4421	104.073	5564	131.921	6178	2.24852	4.82e-13	up
C9H6orf203	21.0546	3006	16.1517	2244	17.3938	2655	18.8201	2829	5.83856	897	5.24477	705	6.52072	857	6.75704	802	1.64993	4.79e-08	up
Goat_newGene_53927	0.171168	116	0.238733	157	0.140383	81	0.225054	101	0.913039	578	0.785489	416	0.426797	190	0.682211	347	-1.81656	0.0025262	down
NDUFA7	202.561	10714	193.104	9966	228.952	12778	237.821	13222	62.606	3509	48.2492	2281	47.8602	2364	47.3363	2049	2.12644	3.56e-14	up
SLC16A7	156.244	185822	133.921	153581	145.197	189660	95.5656	104107	38.1468	43361	35.8024	34535	28.3336	26417	31.5579	33441	2.12234	3.43e-10	up
Goat_newGene_108752	0.054385	13	0.109038	24	1.07762	255	0.148452	35	12.1395	2870	0.155689	32	15.9416	3312	7.15127	1302	-4.56883	7.11e-05	down
TMED4	8.10171	14823	7.64202	13648	7.97328	15405	7.84209	15090	3.48159	6745	3.67905	6006	3.70122	6301	1.77541	2648	1.37445	5.18e-05	up
PLBD1	11.5033	2716	10.7339	2474	13.7071	3417	11.1859	2777	62.5147	15626	52.7982	11121	48.5986	10675	43.9287	8453	-2.08204	1.3e-12	down
CDC45	2.20625	1133	0.68609	494	2.72028	987	1.03073	583	0.746435	296	0.976825	281	0.98155	370	0.38049	257	1.33564	0.00627466	up
ANPEP	1.94164	790	1.20356	466	2.1426	917	1.42444	580	3.55387	1489	6.34296	2192	5.17783	1935	6.76992	2137	-1.59849	2.43e-05	down
RGS9BP	2.61849	649	0.575479	140	1.19066	312	1.09786	287	0.418299	110	0.633743	141	0.47967	111	0.304081	62	1.62598	0.0154973	up
LOC102172278	50.1692	12430	32.7825	7928	38.4074	10049	25.37	6611	13.2332	3472	13.817	3055	9.80381	2261	9.45145	1909	1.71493	1.11e-07	up
IMPA1	21.8756	7372	20.457	6523	16.0159	5393	21.8998	5619	6.76298	2392	7.77963	1700	7.0832	2126	7.81581	1588	1.62013	1.35e-09	up
LRRC8E	0.912472	368	0.916025	396	1.14896	510	0.940898	408	0.021897	11	0.00972	5	0.186349	77	0.197661	72	3.29437	5.38e-05	up
SLC9B2	0.515966	181	0.365015	163	0.510126	250	0.185278	163	6.31099	1660	2.97546	3111	0.445946	137	0.808704	254	-2.93333	0.000599065	down
Goat_newGene_106992	0.01435	14	0.022615	21	0.002096	3	0.008345	9	0.306112	297	0.299506	245	0.154888	132	0.128709	97	-4.07328	1.44e-07	down
NAV3	2.19094	3360	3.37829	5463	4.32676	7244	2.34383	3058	5.85482	8724	6.63661	7924	6.80715	8895	11.2684	13443	-1.11875	0.00293788	down
TMX2	43.7081	7452	45.3262	7544	34.5101	6211	40.5714	7279	23.627	4264	15.6636	2383	17.6708	2802	17.3539	2417	1.21376	1.32e-05	up
Goat_newGene_54688	395.302	64033	657.382	94374	625.587	89827	1760.87	249576	18.1102	4513	60.8943	8948	35.6375	5451	302.341	46177	2.80296	0.000219808	up
LPXN	0.859122	148	0.788863	152	0.98672	215	0.593423	122	4.51246	1035	2.04496	357	3.22715	563	2.23755	354	-1.89372	0.000467872	down
GALNT6	0.183996	55	0.161793	69	0.204886	96	0.062534	30	0.99165	463	0.481786	109	0.461635	147	0.714203	246	-1.98698	0.00362247	down
Goat_newGene_36168	30.2593	1380	2.91029	126	3.40529	160	0.663008	118	1.1622	63	0.194051	25	6.93741	290	0.165761	19	2.21256	0.0476914	up
MRAS	58.534	21431	39.3517	13445	35.1649	11736	38.0836	11937	21.0872	6864	18.1738	5768	23.9022	6028	21.0248	5105	1.23999	0.000147159	up
RCOR2	2.00303	594	2.17661	639	1.6018	526	3.04456	973	0.396567	131	0.246467	67	0.30318	86	0.38799	94	2.79712	2.78e-08	up
CLDN4	0.023108	5	0.083373	15	0.327833	61	0.193735	36	8.89037	1641	32.5383	5060	103.848	16840	54.3549	7721	-8.14891	1.2e-22	down
LOC108636024	0.117194	51	0.004558	2	0.09831	20	1.0857	321	4.38099	773	3.19639	1010	4.74386	1261	4.1343	1177	-3.51868	0.000763648	down
AGL	22.9256	18436	25.4212	19902	25.0151	21242	28.0727	23710	5.79652	4931	6.8247	4897	7.31385	5466	9.50875	6226	1.87002	3.02e-11	up
ERO1B	4.23741	2788	3.19967	1609	1.89186	3457	1.5627	1402	7.34138	8787	5.69686	8580	8.80749	14647	16.7963	21965	-2.63312	3.44e-10	down
PCDH20	0.135861	43	0.146385	45	0.245632	82	0.064418	22	0.371272	124	0.261504	74	0.865714	253	0.725603	186	-1.78613	0.00962609	down
NIT1	44.4394	7173	37.9562	6139	41.4632	7143	40.9879	7184	3.47607	648	6.65948	1010	6.38611	1034	5.37378	744	2.91696	7.74e-24	up
Goat_newGene_105735	0.582698	171	1.82949	1037	1.37028	590	0.693277	510	0.384038	239	0.543346	60	0.386238	162	0.612234	332	1.49473	0.0387884	up
Goat_newGene_105737	3.0557	1231	2.16764	1040	0.789236	395	1.2155	890	0.599422	368	1.48303	499	0.212031	95	0.756671	336	1.35112	0.0362956	up
LOC102188068	0.006431	3	0.14905	45	0.220388	74	0.115729	35	0.810333	190	0.453368	94	0.73813	155	0.972997	226	-2.16437	0.00854397	down
SMIM4	12.2433	1718	7.45571	1223	11.506	1748	11.4652	1618	4.09898	605	2.79493	356	2.97889	373	2.30811	322	1.86675	5.19e-07	up
MFNG	13.8938	3072	18.5067	3982	26.8145	6202	35.9121	8357	72.5562	17415	58.7909	12347	60.5454	12339	97.672	17617	-1.55465	1.54e-05	down
HSPA12A	5.54356	3313	3.16311	1844	4.92145	3200	4.4127	2808	34.9529	22024	16.6829	10105	27.4444	15048	20.261	9877	-2.40035	7.67e-13	down
Goat_newGene_70236	0.247806	79	0.080018	25	0.256766	86	0.156051	56	0.381783	132	0.545139	148	0.258571	81	1.01439	242	-1.40871	0.0474061	down
SLC16A2	0.927115	390	0.575941	235	1.81243	864	0.881405	386	19.852	9583	17.1059	6361	22.0857	8563	17.6016	5977	-4.10633	1.59e-27	down
CACNA1I	4.24896	4179	2.90193	2474	5.00898	5237	3.4844	3242	0.342377	329	0.249336	192	0.072799	55	0.197875	128	4.34123	1.12e-17	up
EVC2	0.986726	402	0.822543	300	1.11953	433	0.784335	357	1.82759	830	1.87807	669	2.30598	923	2.88165	802	-1.18227	0.00552687	down
PAPLN	0.058243	38	0.1199	75	0.494755	333	0.155859	105	1.00707	541	0.546247	247	1.12454	667	0.798227	403	-1.83396	0.0105589	down
STC1	0.986161	401	0.725083	288	1.32328	567	0.627831	268	12.0738	5187	3.5718	1293	1.38114	522	2.01889	668	-2.36128	0.000384285	down
ALDH3A2	22.0678	6656	5.75871	1716	10.3297	3321	6.94606	2193	29.6986	9685	19.0293	5147	29.2985	8297	26.0093	6536	-1.13774	0.00794308	down
CLIP4	2.52298	1047	2.91088	1178	2.29571	1063	2.69047	1203	0.527321	247	0.625245	248	1.58361	607	1.09539	383	1.54156	0.000460144	up
RAMP2	18.3123	1583	20.389	1733	18.8021	1718	18.7113	1717	52.1722	4730	44.5871	3434	44.961	3627	39.5645	2797	-1.17597	5.04e-05	down
PANK1	35.623	10486	61.4408	17330	41.7884	12611	16.2063	4964	3.09822	884	2.77699	644	3.01838	724	3.2277	706	3.88187	2.46e-24	up
PRR5L	0.243205	145	0.915422	228	0.379636	169	0.168236	127	7.1342	2129	9.96637	2399	12.7564	3396	8.13958	2586	-4.03992	7.85e-27	down
IDH2	148.223	32450	222.724	47595	232.725	53802	251.042	57799	11.597	2689	11.7404	2294	9.58734	1953	13.9599	2491	4.25854	2.55e-38	up
TMEM8A	8.49234	4028	7.35019	2462	17.2734	8748	10.1687	3901	1.32242	1337	2.60219	1375	1.72178	815	3.90568	1847	1.70806	4.56e-05	up
BOLA1	16.5405	1666	13.89	1366	10.499	1117	12.4899	1323	4.20033	448	4.2101	379	6.35107	596	6.55092	538	1.42148	0.000236416	up
Goat_newGene_96468	0.016573	4	0.140666	28	0.364474	120	0.081255	26	0.907794	249	1.21392	267	0.51479	104	0.506657	90	-2.14087	0.022021	down
LOC102189751	21.3514	2703	19.0865	2360	16.1182	2091	22.0156	2879	2.96681	399	2.89724	327	3.27023	370	3.78627	414	2.66225	7.25e-16	up
SLC9A9	0.854939	305	1.31716	456	2.63356	988	0.522902	196	5.47079	1912	3.68135	1165	5.89134	1945	3.86802	1116	-1.73003	0.000635636	down
RBPMS	2.20972	2991	3.27823	3076	4.04074	4014	3.06266	3277	6.47059	9100	6.91582	8848	8.46688	10779	13.5431	16482	-1.84776	6.67e-09	down
ALDH1L2	1.36421	932	0.812135	544	2.95617	2139	0.819066	605	15.3534	11352	15.8086	10014	17.3655	11421	15.0499	8659	-3.39508	8.19e-17	down
CMC4	6.88858	652	4.51454	416	8.12136	817	6.21967	622	2.20214	215	1.83491	153	2.00049	181	2.69047	205	1.6536	0.000638302	up
DACT1	4.30374	1920	3.72375	1502	4.84492	2259	3.43601	1518	11.4638	5171	8.49356	3322	15.4411	6160	10.3117	3734	-1.40792	1.25e-06	down
PRMT6	14.9047	3660	12.2398	2934	10.7741	2794	12.0597	3115	6.96374	1811	4.82333	1057	6.96748	1592	6.31434	1264	1.07818	0.000378882	up
LOC102168428	6.98376	439	1.54682	96	0.90724	63	0.235206	17	67.316	4534	16.2466	934	40.6078	2411	50.0903	2602	-4.08004	1.09e-06	down
ARID5B	1.9354	2130	1.37448	1453	3.19198	4527	1.49363	1935	11.4619	16082	6.7332	6172	6.05634	5690	7.28666	7190	-1.87599	4.95e-06	down
THAP6	7.27202	1912	7.51397	2060	5.03626	1412	7.14368	1935	3.88852	1068	3.09374	710	3.02876	754	3.49825	707	1.12049	0.00189823	up
FAM96A	73.6455	7898	72.8781	7649	67.482	7667	77.7826	8783	29.1389	3314	24.41	2337	26.9429	2701	24.9613	2188	1.53945	1.49e-09	up
Goat_newGene_105883	2.03425	978	1.74355	768	1.15133	592	1.3942	706	0.845975	434	0.445182	199	0.437682	204	0.717071	293	1.38299	0.00510137	up
POLE2	1.51581	268	1.45745	250	1.51731	288	1.08708	204	0.362274	71	0.313375	50	0.483133	80	0.451058	67	1.85144	0.000781776	up
Goat_newGene_13999	20.8276	821	21.6799	835	24.922	1038	18.9863	787	4.18752	175	5.39268	190	5.29617	195	7.39288	238	2.03579	3.45e-06	up
Goat_newGene_116229	0.017461	31	0.019263	33	0.040516	74	0.011558	23	1.44396	758	1.38134	973	3.75651	2246	4.81343	3437	-5.62022	2.72e-19	down
RNF19B	1.56471	765	4.65743	1769	1.54834	819	1.73301	738	17.2173	8466	10.034	5375	5.24194	2476	5.07916	2097	-2.22161	7.61e-06	down
TIGAR	7.75416	2234	9.41985	2840	7.13065	2351	3.80647	1668	2.62052	876	1.24416	387	2.20695	618	2.8555	735	1.75148	1.37e-06	up
Goat_newGene_326	0.00732	12	0.015379	25	0.018722	33	0.016648	29	0.870934	1494	3.21006	4638	0.830005	1251	0.702893	928	-6.55082	3.81e-22	down
SYNE2	5.3309	11555	5.17169	9453	11.2445	21156	5.44849	12334	19.4615	41107	17.5141	30650	16.6266	32700	11.7568	19383	-1.26441	0.000366197	down
GEMIN4	3.43137	1258	5.23678	1882	3.36198	1307	4.14402	1599	2.68869	1048	1.35757	444	2.03319	697	1.99632	597	1.08026	0.00637053	up
RASA3	7.17587	2891	6.25288	2442	10.2549	4283	12.2731	5153	30.7483	13106	34.2883	12318	46.0231	17239	44.3723	14561	-2.03739	1.37e-10	down
AGTR1	6.80736	1634	6.03147	1413	8.19819	2078	6.85471	1731	15.9864	4063	9.40922	2015	22.8394	5101	17.1455	3354	-1.13156	0.000482945	down
PHYHD1	3.05886	1087	1.52769	692	9.75648	2129	5.81614	1883	10.5924	3948	15.9146	4259	13.0362	6458	12.1528	5400	-1.88795	2.33e-07	down
CACNA1B	0.052497	51	0.021574	21	0.113267	27	0.019002	20	0.451053	122	0.188905	100	0.682141	115	0.833947	137	-2.05588	0.00153248	down
SQSTM1	37.0502	8558	37.4214	9842	41.4293	13067	49.9827	12377	73.1837	22506	80.3145	21949	90.2864	24740	68.3815	16156	-1.04161	0.000681872	down
HMCN1	2.17852	3417	2.12088	3627	3.19325	5314	1.58161	2376	5.92412	10330	5.6996	9292	3.59745	5996	5.69708	8350	-1.29923	0.000106683	down
CD14	1.0734	364	2.45721	813	1.40415	503	0.695974	248	8.91704	3198	1.58875	481	5.09398	1606	5.3239	1470	-1.80989	0.00131141	down
Goat_newGene_185624	4.72446	3194	3.6245	2553	3.69495	2405	2.855	2827	1.16109	1137	0.320822	258	0.239824	186	0.41163	241	2.5762	1.57e-06	up
MRPS27	70.0048	15472	56.2927	12148	46.6553	10883	44.6777	10384	8.85789	2072	7.54583	1469	7.72149	1584	7.07989	1268	2.87824	1.94e-22	up
DLG2	0.059803	48	0.052849	44	0.177534	157	0.033422	34	0.604546	314	0.472178	363	0.80682	518	0.771798	328	-2.52941	8.97e-05	down
SEMA3B	1.38167	1263	2.18598	1466	3.53717	3242	1.5627	1309	14.1176	10358	14.1978	7883	11.6542	8834	11.0675	6231	-2.27988	1.61e-11	down
ANXA1	125.788	21668	111.978	18829	109.988	20007	59.4978	10779	401.734	73272	229.238	35233	336.125	53875	237.599	33359	-1.49523	3.15e-05	down
CCSER1	0.559587	219	0.952202	271	1.58615	591	0.766639	302	1.58122	510	1.79973	591	3.4322	1153	3.78526	1092	-1.3674	0.00918689	down
TRIM9	1.20032	437	0.492198	191	1.4683	502	0.937349	334	0.263376	127	0.293238	113	0.370537	147	0.828904	199	1.2306	0.0381438	up
PPP1R13L	0.652583	442	0.404691	257	0.357241	180	0.422846	258	1.35293	1663	0.649036	647	0.495966	539	0.728589	183	-1.43139	0.0355632	down
Goat_newGene_151305	0.553881	126	0.40527	159	0.199368	85	0.248715	93	0.080902	35	0.049533	18	0.043412	17	0.111674	37	2.05425	0.00192546	up
FOSB	0.021022	28	0.094588	77	0	0	0.099242	135	0.620932	295	4.45868	2319	0.885648	599	0.183492	136	-3.97148	0.00152352	down
FARSA	6.32596	3731	8.61163	4724	4.94349	3081	5.2843	3216	3.4074	2212	2.51947	1368	2.86237	1446	3.40649	1519	1.11985	0.000476976	up
ITPKC	4.37479	1517	5.22216	1766	3.72813	1365	4.37069	1592	11.4637	4183	7.91911	2445	10.5253	3392	7.9632	2249	-1.02106	0.00139222	down
ALDH16A1	9.99729	3005	6.96693	2280	8.71644	2846	7.61956	2412	4.16621	1324	4.81656	1296	4.01828	1128	4.85123	1187	1.0119	0.00112178	up
LRIF1	3.29704	2162	4.15327	3049	2.28364	2459	3.41275	3090	8.14065	7401	8.22872	8855	5.15883	4176	3.50753	2818	-1.20905	0.00240661	down
ZC2HC1C	0.208692	143	0.567943	270	0.534953	240	0.259969	187	3.64709	1861	2.18844	843	1.42575	612	1.65063	568	-2.25742	1.36e-05	down
RTN4RL1	1.97718	1319	1.38807	837	1.73948	1257	2.33331	1636	7.49109	5050	5.24121	2867	9.21823	5275	4.76843	2590	-1.69223	4.57e-07	down
Goat_newGene_6548	1.80217	220	1.38892	184	1.6668	199	1.05948	148	0.411405	45	0.697051	86	0.358052	46	0.528313	64	1.52597	0.014574	up
MN1	0.205667	156	0.161727	123	0.315452	278	0.172192	151	1.19927	834	1.61594	1133	1.99066	1341	2.96716	1881	-2.98001	1.01e-10	down
GGH	49.1932	17047	49.8413	16859	44.1904	16171	27.8394	10146	23.3253	8559	14.0963	4359	13.863	4470	16.5433	4673	1.39892	3.26e-05	up
RBX1	72.3968	10371	52.72	7373	54.3781	8229	53.6157	8075	28.7396	4356	24.7868	3170	40.6438	5419	29.3751	3428	1.00364	0.000446483	up
TMEM184A	0.010064	18	0.145245	45	0.059944	103	0.03372	62	0.360405	571	0.961895	1487	0.140821	198	0.101896	145	-3.58637	3.7e-05	down
ITGA11	0.557542	286	0.476479	239	0.576645	309	0.121198	66	1.42116	722	1.79796	779	1.64892	785	2.11208	866	-1.89051	0.000693819	down
Goat_newGene_181822	2.55216	1286	7.90895	5197	8.15568	9287	6.01223	4874	0.067936	107	1.30783	304	2.20533	803	2.37617	813	3.24563	7.46e-07	up
POMP	116.218	16093	108.972	14727	82.6359	12085	89.5866	13047	56.9405	8348	40.0902	4954	58.2818	7510	45.5217	5135	1.06446	0.000455224	up
AVPR1A	16.1134	5264	28.3184	6616	2.55792	1116	4.85102	1305	6.5032	1698	1.92076	508	4.10557	1007	2.39117	633	1.90966	0.00185571	up
LOC102174969	2.71343	232	6.81898	568	2.40996	218	1.6433	148	9.63041	870	10.342	787	62.6671	4973	19.0944	1328	-2.76691	2.26e-05	down
A4GALT	0.134422	24	0.417304	69	0.331917	62	0.319879	59	1.52197	278	1.22614	182	1.92848	312	0.623582	89	-2.05258	0.00176777	down
EPHB6	0.075769	31	0.120059	43	0.219197	95	0.056517	25	0.62789	261	0.45382	150	0.654872	249	0.521953	174	-2.17325	0.000662622	down
CYR61	2.35695	554	10.6461	2229	5.17129	1274	5.53021	1284	16.5233	3863	25.4237	5148	46.9792	9533	16.3008	2857	-2.05479	9.01e-06	down
Goat_newGene_37174	0.01405	7	0	0	0.021954	11	0	0	1.16493	167	0.219827	70	0.871892	187	0.371461	93	-4.85945	1.52e-07	down
ARF3	18.1574	6596	17.5476	6223	16.1228	6185	13.909	5314	6.45986	2485	7.02286	2277	8.19055	2769	9.71879	2878	1.152	9.02e-06	up
NTMT1	22.8567	2331	20.162	1974	16.3141	1719	19.4648	2035	5.95916	686	4.00988	390	5.57207	507	4.56238	371	1.9971	1.41e-08	up
HNF4A	0.033227	17	0.05289	26	0.03403	18	0.098308	50	0.16705	87	0.237016	104	0.470288	204	0.318638	127	-2.29397	0.00071057	down
MGMT	5.15493	487	1.98712	315	3.69423	695	6.61521	680	17.9305	1819	23.6599	2049	18.9685	2257	5.80859	2440	-2.07388	1.87e-08	down
GPX4	170.104	13665	168.146	13185	181.641	15409	186.613	15766	92.8808	7901	66.7905	4788	50.8237	3799	47.3235	3099	1.5031	7.28e-06	up
TREM2	0.086867	10	0.279733	29	0.810822	90	0.108142	12	10.9332	1212	2.45769	230	3.36977	329	4.10328	350	-3.95952	2.27e-06	down
LOC102173687	18.0221	4889	19.9458	4883	17.095	5214	16.3827	5177	5.00901	1468	4.36955	1163	12.6916	3144	5.24674	1277	1.4729	9.02e-06	up
FBXL7	1.79578	3257	1.89035	6404	2.23293	7634	1.78957	4662	2.09035	4548	1.19509	1513	1.40394	1856	2.01849	1561	1.17038	0.00383589	up
REEP1	0.431659	117	0.140078	58	0.61638	175	0.212382	94	0.964065	276	1.08637	261	1.3991	399	0.987079	214	-1.45204	0.0156985	down
ABCA7	1.34134	1027	1.28473	506	0.940735	547	1.2881	731	0.768647	365	0.425773	294	0.34925	330	0.895006	321	1.03697	0.0365902	up
MRPL11	80.9483	6550	40.5036	3308	54.8001	4750	46.2099	4066	21.2844	1849	18.6241	1371	26.4304	2006	25.7496	1739	1.36117	8.03e-06	up
HTRA4	0	0	0.024484	10	0.003506	2	0.034203	14	1.2249	204	0.816621	120	1.09264	159	0.300739	76	-4.44284	4.09e-07	down
PIGM	3.37387	1311	4.00229	1518	2.36894	973	3.86086	1578	1.45625	600	1.09027	378	2.29749	831	2.33347	740	1.03076	0.0131525	up
GOT1	102.146	21271	144.495	29371	89.4286	19666	110.545	24209	11.8192	2606	9.45494	1757	9.01994	1748	9.48941	1611	3.55616	6.95e-30	up
IDH3G	90.2584	16304	98.6968	16562	97.7038	19297	100.6	20925	37.0404	7887	34.7067	7261	28.8368	6040	40.7071	7296	1.27303	9.85e-06	up
CD300E	0.035025	14	0.079165	31	0.120679	51	0.078983	33	2.83295	1181	0.831917	292	0.938975	347	0.867894	281	-4.05731	3.94e-09	down
PRPS2	2.70651	1046	1.88439	942	1.87308	933	2.12346	905	3.33146	1652	4.92257	3530	2.61532	1158	2.38348	875	-1.04698	0.0443057	down
SIRT2	77.929	12839	62.7042	10203	72.5708	12642	80.5996	14052	26.208	4651	33.8425	4994	27.953	4359	36.9373	5044	1.29513	1.03e-05	up
LOC102171241	0.100625	24	0.751062	116	0.275429	69	0.134256	34	1.9561	441	0.73519	116	0.671261	123	0.766259	142	-1.77549	0.0214296	down
ETFRF1	20.5815	4510	12.0218	4822	27.4313	7994	32.9978	7854	3.38552	2054	6.11312	2647	11.6047	2298	7.19537	2270	1.33678	7.71e-06	up
CA12	31.687	20014	9.03767	6860	21.9298	16667	16.2648	10207	1.27434	801	3.37311	2073	0.756829	668	3.11459	1884	3.16366	3.57e-10	up
FAM155B	0.381374	156	0.626071	250	0.498805	216	0.570081	245	0.151058	66	0.095148	35	0.099893	38	0.065147	22	2.37515	7.68e-05	up
LOC102188072	3.06768	205	1.27779	83	4.96495	349	1.84376	129	20.8077	1466	9.27632	551	8.19733	508	6.80252	369	-1.9767	0.00166581	down
WASF3	3.1021	1398	1.96434	1349	3.4521	1641	2.95586	1906	4.56382	3264	5.86085	2668	6.31365	3081	5.55265	3372	-1.05409	0.000408904	down
ALAS1	69.9524	15893	47.828	10607	62.8927	15089	37.7203	9013	18.719	4503	19.1274	3878	24.4026	5159	22.4683	4161	1.44629	2.54e-06	up
JAML	0.108875	32	0.227077	58	0.384144	112	0.071889	20	2.14329	599	1.26774	301	2.0545	515	1.25025	271	-2.9837	6.2e-06	down
CDH2	0.483	248	0.471316	236	0.841222	456	1.14485	618	2.38435	1295	1.40022	641	4.86478	2322	4.16091	1740	-2.00271	4.06e-05	down
ZNF300	0.301818	177	0.185148	134	0.478183	190	0.300363	90	0.89983	502	1.06096	367	0.889782	324	0.782946	432	-1.53488	0.00470659	down
RAB44	0.209367	128	0.283256	117	0.174235	113	0.130633	88	1.03242	611	0.838756	461	0.479771	238	0.134581	72	-1.6969	0.0184105	down
ZNF503	1.82635	602	1.71554	549	1.80703	614	1.11518	383	5.24507	1822	6.59816	2286	2.44921	794	3.01209	853	-1.52931	0.0015402	down
FAM19A4	3.686	831	6.15524	1172	2.02866	452	1.02206	244	0.218899	54	0.25423	59	0.038328	11	0.37018	71	3.70155	6.48e-07	up
NAALADL2	1.19646	1616	0.858762	1070	1.92375	2705	0.746261	1039	2.7773	3088	3.91098	3190	5.34641	4682	4.68013	5608	-1.46091	0.000140754	down
SKI	3.41313	3478	4.1959	3732	3.79897	3612	4.8661	4058	2.79653	4978	6.48235	9468	6.45885	5721	8.18967	7646	-1.0162	0.0023088	down
Goat_newGene_24657	0.236559	100	0.5225	215	0.055305	33	0.115972	68	2.45651	1590	1.13673	577	0.332577	146	0.04421	28	-2.48801	0.0183977	down
MEDAG	6.12759	1367	11.0719	2410	8.8742	2090	6.47036	1518	51.0502	12052	27.3773	5447	39.616	8219	19.6334	3568	-2.02143	1.73e-08	down
MDH2	263.49	34340	281.156	35767	310.117	42680	297.87	40826	79.6213	10988	79.5669	9253	50.8264	6164	80.6033	8563	2.04779	3.34e-11	up
PHGDH	10.4198	1964	3.83895	712	6.24547	1252	4.64649	927	4.1206	828	2.03316	346	0.780436	138	1.18771	184	1.65227	0.0075426	up
LOC102173997	237.958	91214	246.938	92395	228.077	92321	240.899	97112	36.8915	14973	22.3575	7647	15.3976	5492	20.1916	6309	3.38148	3.56e-20	up
FBXO32	1.14498	760	0.541497	351	3.90455	2731	2.12668	1461	8.35423	5819	5.84167	3417	19.1385	11744	18.5311	9942	-2.63291	1.29e-06	down
ANKS1A	4.0472	3207	3.90971	3825	3.57741	2862	3.6675	3957	5.67424	7665	6.08499	8665	4.79731	5769	5.60722	5908	-1.10328	0.000306897	down
PAM16	59.3797	3467	68.9604	3929	54.1847	3339	76.6941	4693	20.5744	1269	16.65	867	17.0462	923	18.6012	883	1.90512	1.41e-10	up
XPO1	25.5299	15819	12.6565	12958	12.5722	16099	20.6077	13380	39.554	44290	21.1787	32898	40.7333	33764	46.5975	26734	-1.30878	1.06e-05	down
ALDH4A1	16.5772	5498	22.5495	7300	19.6217	6872	19.056	6646	9.5086	3339	8.43044	2495	8.09407	2498	8.14672	2202	1.25254	1.79e-06	up
DAB2	2.817	2167	2.74359	2016	3.91437	2947	1.99672	1633	7.70307	6844	4.79816	3048	4.69244	3679	5.38576	3412	-1.00789	0.00272009	down
ATP6V0D2	0	0	0.117482	31	0.209005	55	0.179058	42	1.3341	333	0.348677	91	0.439421	106	0.837864	114	-2.38271	0.0151928	down
LONRF1	2.26752	1014	2.30522	1047	2.14873	1146	1.53557	738	5.62005	2814	2.63754	1232	4.29403	2001	4.08452	1688	-1.01483	0.0054976	down
FOS	2.74549	681	15.924	3600	20.6914	5188	5.00295	1284	24.2674	7212	51.2683	11967	58.9189	15016	11.6895	2545	-1.86785	0.00374901	down
PGBD5	2.45363	817	2.39174	776	2.10545	732	2.26217	745	0.514218	182	0.827746	240	0.483941	149	0.774473	211	1.87454	7.08e-05	up
LAT2	0.799734	134	1.09404	221	0.989012	232	0.619403	140	2.28969	504	2.73443	452	2.97145	644	2.09246	403	-1.52908	0.00289877	down
GABRE	1.41776	890	0.537383	342	1.97161	823	1.98321	1133	5.25793	2719	4.47846	2640	3.88728	2020	1.60441	714	-1.43036	0.00506932	down
IGFBP4	4.44292	3776	3.36033	3643	2.85017	3324	3.86022	4598	5.09944	7038	7.21289	7179	6.87764	8591	7.84837	7919	-1.07702	7.02e-05	down
Goat_newGene_148636	1.17654	1696	0.716508	958	1.33983	2280	0.990458	1417	2.05386	2218	4.09934	4966	3.3927	4297	6.26722	9350	-1.83944	3.99e-05	down
Goat_newGene_158119	1148.36	335441	575.038	129333	2455.5	518699	898.9	178135	6.87663	1408	299.983	52629	212.947	38989	52.6916	8481	3.35351	0.000129502	up
RNF122	0.372993	97	0.458512	111	0.439276	122	0.348799	90	0.684464	171	0.589024	128	2.30372	525	1.72811	347	-1.52446	0.0177147	down
TIMM8B	22.5942	4437	19.7027	3778	17.5707	3640	16.4697	3340	6.30565	1311	5.33996	937	7.19714	1312	14.2097	834	1.73678	5.48e-09	up
ACSM4	1.26613	656	2.56748	941	3.20338	1371	2.0055	884	0.051042	39	0.06857	45	0.046889	32	0.014434	9	4.84601	5.18e-16	up
RAP1GAP	0.249398	86	0.468474	151	0.752511	263	0.909486	304	0.088118	34	0.196399	61	0.155753	50	0.192946	55	1.8842	0.00422063	up
MRPS18B	33.908	3866	39.2563	4369	32.2576	3884	34.4854	4135	13.0375	1574	9.2813	945	14.7412	1564	11.7718	1094	1.6018	2.01e-08	up
C7H5orf63	3.82086	584	2.80953	441	3.79565	613	3.11257	514	1.32682	233	1.3637	179	1.65027	258	1.5377	196	1.24673	0.0104647	up
PARP8	0.79156	577	0.227064	291	0.916394	709	0.510415	501	3.48697	2960	4.73344	3654	3.3977	2768	6.56841	4822	-2.88368	5.71e-15	down
FOXRED1	26.1792	5354	25.8113	5145	24.4295	5222	28.0076	6009	7.45114	1602	9.38175	1702	7.04544	1335	7.99873	1328	1.77821	5.16e-11	up
SCUBE2	1.52527	933	1.58476	804	3.27843	1483	2.95404	1825	7.30233	4793	8.5723	4613	9.73556	5205	8.99677	4074	-1.97731	4.74e-10	down
CPEB1	0.159245	113	0.131098	72	0.166857	113	0.231396	105	0.970229	353	1.1019	419	1.49677	858	0.954521	494	-2.46333	3.85e-06	down
C23H6orf132	0.277318	178	0.30428	191	0.496021	328	0.213586	144	0.646159	437	0.842061	477	1.08818	625	1.52458	797	-1.56794	0.00293073	down
NFAT5	3.52815	5689	4.575	7846	4.20464	9796	3.34488	6395	9.45918	23255	7.38102	18035	5.27079	11730	8.13064	17420	-1.33236	6.32e-05	down
MRPL34	68.9346	8929	61.5582	7783	57.1878	7822	53.5272	7291	27.4594	3766	19.7755	2286	18.2842	2204	17.0704	1803	1.60553	2.51e-08	up
TACC1	5.23549	7344	3.03028	3930	5.08948	7277	4.43178	6008	9.06644	17064	9.57648	13545	5.07626	9365	14.6984	25661	-1.51467	8.59e-05	down
RNF144B	3.10932	1509	2.31789	1069	3.60846	1684	1.83411	919	14.0534	6986	15.8278	6757	8.79438	3900	8.33231	3228	-2.1016	3.73e-09	down
SLC25A12	12.3766	4451	8.86346	3257	6.75629	5006	3.52109	2601	2.53848	1361	3.20637	1264	2.09002	1080	1.64375	913	1.64664	4.68e-07	up
SPTBN5	0.041388	41	0.037239	37	0.069735	80	0.077171	80	0.328367	212	0.651931	153	0.941628	198	0.812372	170	-1.70173	0.00420715	down
PLEKHG6	0.432709	203	0.314809	156	0.291679	156	0.517142	183	0.18348	61	0.115981	25	0.107372	48	0.09844	33	2.02331	0.000669969	up
ADAMDEC1	0.058171	14	0.171231	38	0.134631	33	0.142527	34	0.811764	195	0.341536	69	0.360007	76	0.728309	135	-2.04615	0.0027535	down
ABCA1	12.0223	14002	12.5142	14197	20.3654	26024	4.29108	5234	19.2312	26677	20.3837	26048	37.8188	43051	29.8636	28201	-1.13787	0.0116021	down
CISH	0.782126	414	1.54427	382	3.14459	1213	2.48115	828	33.6118	12989	15.9474	7722	10.7298	3212	12.3099	2806	-3.32888	2.43e-10	down
GYG1	49.2833	11067	38.8565	8135	28.4178	6080	37.0739	8271	10.2114	1970	9.51976	1633	14.3356	2783	16.1737	2396	1.88026	2.91e-10	up
HSPA6	0.190876	57	4.59168	1324	0.477962	150	0.937492	292	186.754	58378	1281.94	337679	1.57172	432	1.94447	468	-7.95291	2.12e-05	down
FAM63A	15.3637	5256	17.0051	5603	13.9771	4898	20.891	7536	6.48373	2224	6.38229	1902	9.51277	3016	9.88424	2797	1.16253	4.24e-05	up
COL6A6	1.13916	630	0.655765	609	1.95384	1644	0.203177	212	2.66966	2227	3.02962	1152	2.1939	1594	3.83787	2525	-1.36529	0.0165414	down
IFIT5	9.16622	3121	13.0113	4324	11.4203	4105	10.3297	3698	42.8636	15449	29.1872	8865	16.8136	5326	17.1183	4750	-1.23452	0.00153108	down
EHD2	26.3861	8192	23.315	7066	35.0962	11506	32.4258	10587	77.4029	25443	92.1942	25538	87.2311	25198	124.229	31435	-1.6207	6.65e-08	down
FECH	16.4622	4467	18.8619	4996	21.2728	6096	22.0322	6287	8.44069	2425	9.45397	2289	8.65474	2186	13.6219	3013	1.05061	0.0001616	up
BTD	2.44324	550	3.58458	747	4.48832	1041	5.21052	1206	12.478	2911	8.99845	1854	13.5312	2819	12.4278	2261	-1.5422	8.04e-06	down
RAB3A	1.99943	309	1.86501	282	1.44545	236	2.55233	415	0.449168	74	0.835658	116	0.268768	39	0.641011	81	1.88449	0.00246315	up
OGFOD3	19.2258	2494	10.1288	1284	12.9309	1763	12.6197	1713	7.28803	990	5.02763	579	5.95802	714	5.48356	577	1.28878	0.000663051	up
DHCR24	72.9989	31868	53.8355	22940	44.1122	20335	36.8207	16905	29.4576	13616	25.1474	9796	20.0242	8114	23.9674	8528	1.1392	0.000994532	up
ACOT8	26.0716	3218	27.2814	3364	21.5792	3296	31.971	4350	6.8246	963	5.64153	1001	7.80838	955	7.50965	781	1.86227	2.21e-10	up
LOC102182748	9.8174	2805	5.56579	1472	5.86479	2139	5.18525	1631	1.91581	519	1.91412	565	2.44721	827	2.48392	724	1.53755	4.57e-05	up
PPFIBP1	9.66393	4944	11.4175	5651	9.0394	4914	8.80376	4687	23.4857	12556	24.6894	11342	29.0627	13653	26.3401	10833	-1.32749	2.57e-06	down
RGMB	3.24526	2956	3.79438	2058	3.80306	3791	2.14768	1853	3.61256	3828	8.19689	8024	3.98167	3848	5.7271	4873	-1.08131	0.00611842	down
SAR1B	16.3884	9133	16.1172	8507	11.4801	6944	13.9693	8267	9.11832	5465	7.33991	3698	6.24019	3239	6.80107	2967	1.03621	0.000534608	up
TRA2A	6.36249	1387	5.15926	1725	5.55676	1478	4.86322	2234	3.02454	2776	7.19088	1891	10.9411	9895	7.02227	3203	-1.4032	0.00261947	down
ND2	173.811	18255	445.402	45662	405.207	44941	362.655	40057	41.5129	4617	49.1006	4602	32.0254	3130	223.059	19095	2.12876	0.000260916	up
NCKAP1L	1.50796	691	1.95207	799	2.06806	1066	0.731151	369	8.55591	3978	5.29938	1962	6.74788	2682	5.17161	1878	-1.89483	1.48e-06	down
CAT	118.87	27809	87.0724	19884	117.38	28998	94.0424	23137	267.519	66266	332.953	69584	443.562	96554	311.423	59382	-1.62078	1.57e-07	down
SRFBP1	2.91135	797	4.23071	1264	0.765594	1566	3.52461	1004	1.78052	3628	1.33737	2910	1.34871	2693	4.07615	1122	-1.23367	0.00250083	down
NDUFAF8	45.9294	3528	40.5332	3051	35.9675	2913	38.1911	3079	20.1066	1681	14.9817	1056	14.4051	1076	12.6849	828	1.38196	1.05e-05	up
LAMB3	5.5136	2257	4.48182	1877	3.44342	1513	4.4481	2055	1.04085	485	0.748187	294	0.54063	222	0.580046	200	2.6253	6.28e-11	up
CTSS	3.47206	1078	2.42929	727	7.05795	2855	1.72752	588	26.2369	11301	5.95261	2064	64.586	10133	19.8292	6331	-2.55094	2.17e-06	down
ATF3	0.696087	256	12.4724	3729	0.689243	336	1.05495	523	8.14067	3256	12.2899	7417	11.0728	4774	7.11679	2077	-1.92462	0.0223388	down
SUSD1	0.241586	173	0.383582	216	0.297857	187	0.398798	240	1.46088	711	0.45424	295	0.695551	473	0.64851	310	-1.16859	0.0326331	down
ADIRF	353.111	15518	379.038	16260	316.166	14673	409.123	18909	1003.01	46672	641.214	25143	1173.33	47979	698.865	25033	-1.18736	0.000248088	down
LYNX1	1.55909	639	7.56362	2785	3.11048	1365	3.18678	1083	15.673	5683	6.31709	2197	13.4658	5245	6.36683	2140	-1.39096	0.00511707	down
MPP7	0.376409	178	0.520393	233	0.480416	241	0.627697	312	1.16221	532	1.7056	463	1.46877	640	1.51899	554	-1.25562	0.010736	down
HS1BP3	4.97348	2200	5.42595	2387	2.10899	817	3.15864	2153	18.2846	13555	8.53259	7618	3.85454	2456	3.63517	2045	-1.80744	0.0021133	down
LCP1	2.83166	1146	3.72076	1470	3.33467	1425	1.60682	684	26.382	11293	7.67153	2771	13.6413	5137	13.374	4411	-2.34087	6.31e-09	down
LOC102172077	0.049971	19	0.05711	21	0.236108	92	0.101439	39	0.945118	366	0.373064	122	0.896238	305	0.607055	181	-2.57046	0.000234476	down
FMNL1	0.466128	95	0.566125	181	0.237129	86	0.435697	73	1.29249	453	1.07077	268	0.953016	280	1.12601	242	-1.55545	0.00994003	down
RBMS3	4.60189	3042	4.06095	2954	5.27204	3883	3.77962	2988	6.25336	3970	15.957	11681	4.91786	3415	11.759	7213	-1.18228	0.00826332	down
LOC102191534	0.469173	254	0.389241	187	0.70027	303	0.626386	197	1.00124	371	0.930249	455	1.60994	533	1.96009	622	-1.16574	0.0257454	down
VDAC1	242.462	44099	228.088	40499	223.905	42979	225.085	43046	95.7057	18425	88.8008	14401	71.8211	12156	100.308	14866	1.43565	1.17e-06	up
TLR1	0.569883	127	0.612569	133	0.737901	173	0.514429	120	1.68111	394	1.22431	242	2.07916	428	2.01431	364	-1.42802	0.00722802	down
RYR2	0.250408	418	0.105493	172	0.32027	550	0.074966	132	2.11949	1704	0.446725	635	0.864199	1305	0.189021	254	-1.64808	0.0136591	down
KCNQ5	0.005781	4	0.047438	32	0.09916	72	0.032641	24	0.210172	153	0.106943	66	0.158184	101	0.18552	104	-1.75994	0.033374	down
FGD6	1.26813	1173	1.23864	1014	1.4562	1166	1.41185	1277	6.83898	6703	9.41454	7874	5.02028	4296	3.53305	3304	-2.35764	4.13e-12	down
APCDD1	5.82322	1873	9.74625	3117	6.88764	2349	10.8261	3730	40.7925	14023	40.0642	11666	72.8276	22165	56.1814	14977	-2.56234	6.69e-15	down
EEF2KMT	6.22581	806	8.23504	1036	5.74498	787	8.628	1161	0.559788	79	0.493898	58	2.03099	244	1.08989	115	2.89895	7.64e-08	up
PDGFC	0.886811	234	1.61346	447	2.24446	1155	0.993207	303	3.27604	1088	2.67086	1023	3.92601	1452	3.84984	972	-1.18248	0.0309559	down
CCND2	55.5228	35817	39.1777	24670	33.9061	23097	25.9129	17580	162.652	111096	177.732	102298	98.2887	58996	95.0802	49992	-1.74731	9.46e-06	down
FAM162A	128.63	9205	116.359	8127	105.491	7971	120.368	9057	21.0293	1594	21.7826	1391	23.2933	1550	28.7944	1680	2.3939	4.29e-21	up
LRP4	0.081597	66	0.159427	107	0.338529	287	0.216772	161	0.947392	795	0.400459	237	0.534968	365	0.609072	338	-1.54211	0.0178146	down
MPDU1	41.9723	5592	25.4932	3309	29.2788	4264	20.045	2854	17.1512	2500	14.1746	1621	15.7345	1989	11.3384	1224	1.07463	0.00188745	up
UBXN7	1.20838	1188	5.29142	5032	1.1759	1211	4.91865	5040	6.83406	7096	7.71569	6707	7.5864	6877	8.34651	6659	-1.19617	0.0200384	down
PLAC9	3.87114	649	1.93755	588	4.17828	1422	1.83099	513	3.83312	2410	3.46502	1351	4.13564	1725	3.02961	983	-1.09755	0.0156603	down
PTPN22	0.016279	7	0.024087	9	0.010289	5	0.010228	5	0.786162	231	0.460942	109	0.349652	112	0.257428	78	-4.35988	1.25e-09	down
PKM	204.642	56185	187.987	52970	120.94	36443	188.205	55314	25.6097	8571	23.914	6827	22.2024	6328	30.9853	7804	2.69909	9.69e-18	up
MVD	20.2501	3785	22.2469	4114	14.3272	2835	14.9502	2924	10.3432	2106	7.37134	1231	9.92238	1743	7.80595	1197	1.08022	0.000851388	up
SLC25A4	264.986	50169	292.324	62676	201.409	46270	383.346	87850	92.6515	21550	94.8516	15791	105.948	17397	82.4817	14668	1.76771	5.69e-08	up
Goat_newGene_59495	0.008354	19	0.000957	3	0.001327	4	0	0	0.224894	517	1.17745	2280	1.27876	1680	0.489044	865	-7.7587	3.44e-17	down
APC	25.3933	31911	35.0218	39823	27.0522	35890	26.0027	33508	11.6901	15194	13.1045	14740	14.2478	14462	20.719	20249	1.0442	0.000858325	up
DXO	8.77276	1261	9.02293	1275	5.98596	920	8.95789	1362	2.99632	466	3.55641	457	5.67012	766	4.97594	580	1.0268	0.0121357	up
SNED1	0.680998	802	0.976813	735	0.65246	823	1.32658	1798	2.62449	3022	3.66187	3249	1.93059	1812	2.67476	2958	-1.51197	0.000171798	down
LOC106503389	1.53996	240	1.41263	215	1.28506	211	1.43644	235	1.84275	303	3.65957	507	4.24717	614	4.96614	629	-1.27579	0.016104	down
CCNI	10.6622	3157	10.041	2902	14.3827	4497	12.0558	3754	20.9179	6557	27.1773	7179	26.2065	7219	40.0212	9657	-1.19352	3.26e-05	down
LOC102170640	11.4519	965	16.2912	1340	15.2992	1362	21.1675	1874	7.1886	642	6.40381	482	6.7626	530	7.4483	512	1.28165	0.000892748	up
AMIGO2	11.2321	3339	13.9071	4036	22.7793	7151	21.2762	6651	6.48718	2042	4.70385	1248	11.1668	3089	8.67619	2102	1.25651	0.000235401	up
LOC102181933	0.595114	209	0.480323	137	0.794762	356	0.86375	280	2.81039	960	2.89405	773	0.566311	255	1.07543	316	-1.33471	0.0354957	down
LOC102180291	0.517675	232	0.365795	143	0.35332	167	0.426722	97	19.1173	4552	4.04519	651	6.92311	1244	2.51909	763	-3.48579	1.76e-08	down
FGF11	1.6827	716	1.3776	576	1.58434	703	1.67018	741	0.319646	138	0.314284	121	0.20527	82	0.673394	236	2.14897	4.75e-05	up
LAMTOR2	70.275	4831	67.6114	4537	75.772	5501	65.1191	4708	34.2858	2496	29.9351	1837	33.3603	2134	31.8599	1786	1.1782	5.19e-06	up
CLEC12A	0.927168	95	1.72576	179	1.35393	185	1.21907	155	4.8125	619	1.56831	162	5.3089	608	2.76176	273	-1.45528	0.0172923	down
HYI	6.66861	776	10.0962	1071	9.09363	1118	10.2774	1205	14.4896	1629	16.3186	1805	22.1717	2603	22.1374	2223	-1.06438	0.00227658	down
RRAD	0.244784	73	0.484718	132	1.14677	221	0.375071	119	3.33262	706	3.09046	555	2.80161	447	1.29217	321	-1.98403	0.000417837	down
FAM213A	33.7828	5789	34.3156	5743	36.2395	6653	45.1749	8189	105.901	19448	131.395	20008	115.862	18635	95.2952	12995	-1.51343	4.58e-07	down
C8H9orf64	5.78029	1353	8.67792	2354	9.67068	2161	8.95662	2714	3.53618	833	3.45652	655	4.77557	938	5.76422	991	1.25655	0.000450079	up
KCNK17	7.41273	1547	4.75874	928	3.29478	1011	10.1116	2633	1.88193	475	0.921638	257	2.3889	466	2.03777	393	1.8903	2.23e-05	up
NUPR1	3.64115	326	2.83237	248	10.1408	958	2.80432	264	71.4554	6765	66.864	5334	40.0865	3335	27.4058	1998	-3.38445	4.48e-11	down
MRPS21	37.9109	7640	36.797	7217	28.3516	6017	33.6669	7101	15.5694	3302	12.9723	2319	18.9614	3535	17.8143	2912	1.1587	1.03e-05	up
PIGG	10.1722	4631	14.5935	5393	12.0641	4856	10.6975	4578	5.90006	2506	4.59182	1841	5.48541	2015	6.58261	2345	1.09212	4.6e-05	up
NDUFA5	130.21	17092	121.197	15368	118.228	16369	101.043	13888	25.4675	3564	25.0532	2918	23.2603	2854	22.7995	2479	2.33787	1.21e-16	up
ZADH2	12.568	7145	12.7604	7085	11.8847	7132	13.1427	7854	4.66392	2797	4.29407	2147	5.64016	2831	6.46225	2989	1.37225	5.69e-08	up
TLE3	1.31272	1139	2.55931	1674	1.66004	1194	1.63369	1217	2.99189	2202	3.24502	2474	4.85791	3269	4.76172	3127	-1.15529	0.000386837	down
FFAR4	0.270869	22	0.060039	21	0.226218	21	0.076726	28	1.11098	379	0.640819	198	1.2783	392	0.32663	92	-3.55132	6.14e-08	down
CMTM4	2.61124	2183	1.53413	1253	1.8118	1597	1.39011	1225	0.624583	554	0.430286	322	0.684595	534	1.08307	736	1.48327	0.000284702	up
C1QA	7.71345	952	16.5206	1795	23.1514	2691	7.94766	1025	94.1617	10815	36.9796	3922	95.9788	10027	48.043	4597	-2.22269	2.78e-08	down
LOC102191533	54.6798	15370	33.5336	9342	24.3917	7285	25.6564	7721	14.639	4750	7.16585	3063	6.59623	3213	5.80779	2537	1.50352	1.31e-05	up
Goat_newGene_124274	0.167828	35	0.044181	18	0.311053	97	0.104712	52	1.31295	383	2.26628	539	1.02159	253	0.761299	185	-2.88745	3.12e-05	down
MRPL41	55.0716	3603	56.5329	3610	50.649	3499	59.649	4104	20.1692	1397	18.8833	1103	20.2931	1236	18.3657	980	1.58498	2.76e-08	up
RFTN1	7.24918	2079	15.6776	4411	9.42182	2849	12.4332	3722	19.9116	6049	20.1822	5172	30.0099	8002	28.7914	6721	-1.05144	0.000918573	down
C11H9orf116	4.87082	694	2.15103	243	3.30869	585	2.17094	396	11.8418	1925	9.81488	1077	9.43699	1410	6.08287	774	-1.4881	0.00135253	down
ELL2	2.95053	1805	3.1065	1778	2.96718	1823	2.80091	1807	7.37847	4765	7.20335	3713	11.6775	6658	4.95817	2419	-1.33116	3.85e-05	down
C3AR1	0.422202	149	0.246955	94	0.988709	381	0.328536	126	3.46034	1340	1.09916	356	2.47816	841	2.07435	607	-2.1206	0.000382341	down
ZEB2	12.6392	9516	12.5968	8496	6.83822	9612	4.9397	6808	33.2191	25818	35.2308	20945	59.6099	37303	53.0106	28781	-1.77262	3.05e-09	down
ADAMTSL3	4.56357	2803	4.93208	3125	4.50945	3461	3.07785	2291	14.2862	10563	13.7365	8195	12.1224	8226	7.78803	4481	-1.49503	1.24e-06	down
LOC102189655	1.11616	1140	1.04716	319	1.45237	620	1.13576	666	2.57126	1723	2.15736	2408	3.54076	1240	1.11942	904	-1.2951	0.0122084	down
TMEM147	266.929	19328	178.828	12682	221.8	16968	182.709	13931	72.6625	5582	64.5907	4187	64.0515	4319	57.2043	3406	1.77933	1.75e-09	up
IL6R	1.36813	622	1.58342	848	1.26165	915	1.09364	673	6.71284	4234	4.77123	2825	8.38887	5230	7.69877	4410	-2.50856	9.78e-17	down
CCDC146	0.541994	172	0.601935	115	0.561304	167	0.378575	121	2.94968	1026	3.92166	939	4.17561	1263	3.58062	789	-2.87199	3.51e-11	down
LOC102187632	13.0387	6559	6.61678	3245	13.9861	7564	19.2418	10046	83.5994	44685	108.033	48731	267.369	123864	221.569	89842	-3.55889	6.16e-16	down
ZSCAN12	0.68771	160	0.489985	128	0.671809	166	0.740925	200	0.2049	59	0.043967	12	0.421354	106	0.225826	49	1.51312	0.0346849	up
CARD9	0.88474	181	0.778523	163	0.775381	229	0.807221	201	2.53494	757	2.55197	572	2.08897	452	1.03838	286	-1.49134	0.00482405	down
GAS2L2	0.002456	3	0.035973	20	0.057992	34	0.048203	21	1.65391	768	1.34685	551	0.48652	250	1.02883	345	-4.70862	2.5e-10	down
ARNT	13.0416	10842	6.91811	6623	10.5448	6174	19.8329	12173	47.1171	42222	36.2565	23244	25.5095	20940	15.9917	7372	-1.43205	0.00282557	down
SDC2	4.08584	1309	3.70996	1272	8.44775	3130	3.63268	1263	24.7908	9197	25.1563	7789	27.0493	8758	13.7765	3927	-2.17515	4.14e-09	down
Goat_newGene_95768	1.02389	41	0.36511	15	0.555686	24	0.211241	9	2.82735	119	2.62952	94	2.00389	75	1.91998	63	-2.03972	0.00406131	down
DRG1	32.6002	4824	40.544	5856	23.1268	3614	29.5909	4605	12.0122	1882	10.86	1434	12.7142	1751	12.0587	1455	1.47992	2.84e-07	up
Goat_newGene_177598	0.094919	71	0.049851	35	0.057721	43	0.049225	38	0.643146	428	0.313048	193	1.21494	570	2.12649	915	-3.5457	2.21e-08	down
JAZF1	0.527674	188	0.532668	180	1.83706	654	0.527919	187	2.95179	1013	2.39371	831	2.28158	705	2.88368	789	-1.57544	0.00445164	down
ABHD17A	58.3858	8951	46.4894	6957	43.5462	7050	43.8763	7075	26.6506	4327	23.0872	3159	23.3579	3332	22.2385	2779	1.08114	7.09e-05	up
EFNA1	1.25918	294	0.68563	138	1.41195	338	1.27685	307	3.64211	816	4.58343	912	5.58266	1113	4.81322	955	-1.90724	2.15e-05	down
PYM1	4.91367	630	6.38394	801	4.13147	609	3.78128	539	1.74418	241	1.36808	152	3.74897	437	3.25335	340	1.09742	0.0382006	up
SLC10A6	0.042207	21	0.062552	24	0.063533	34	0.077928	41	0.351673	179	0.461758	137	0.39566	179	0.176185	64	-2.27985	0.000391712	down
CNKSR2	0.032994	18	0.099015	51	0.084168	43	0.055073	32	0.594336	187	0.147092	71	0.193937	80	0.174859	63	-1.51421	0.0320745	down
SLIT3	0.771187	417	1.10925	585	2.0307	1158	0.645883	367	3.39886	1944	5.50208	2651	2.64104	1327	4.11375	1811	-1.74088	0.000161503	down
MXD1	1.3737	1311	1.56133	1879	1.07534	1274	0.98166	1001	5.11694	5210	7.87969	10499	1.78013	1248	1.39148	1372	-1.8881	0.00378441	down
QSER1	1.32421	1308	3.62138	3236	3.09783	2994	3.27553	3142	5.89835	5209	6.75213	5510	3.12075	2837	9.9375	7769	-1.10502	0.00752314	down
ASB2	0.410706	116	0.350123	97	1.19326	348	1.0595	315	5.47225	1636	2.65753	670	5.46959	1437	11.0493	2542	-2.93142	8.98e-08	down
LOC108633198	34.3673	3522	58.6777	6328	31.8039	3308	29.8189	3463	0.809513	130	1.33967	127	0.521723	69	1.5776	134	5.09415	5.13e-35	up
SUCLA2	285.895	66538	178.401	40528	227.409	55889	160.396	39258	36.9902	9116	46.9998	9760	45.5841	9872	48.81	9259	2.33034	1.19e-13	up
SMPD3	29.9347	16537	37.7314	20439	15.4612	8802	36.3722	21124	0.595048	313	0.413599	210	0.822814	397	0.867713	386	5.63213	8.62e-44	up
LAPTM5	6.68459	1476	6.56183	1414	8.04327	1875	5.82502	1353	63.4501	14830	25.6651	5055	34.0793	7000	29.0815	5233	-2.429	8.42e-13	down
MAL	5.10402	540	3.65057	377	5.91442	662	5.423	604	9.38288	1051	10.7226	1012	19.026	1872	9.69422	837	-1.19367	0.00455401	down
LY6E	0.514221	66	0.657994	83	2.02869	274	0.523308	71	4.82659	653	6.17249	704	6.23158	740	3.57925	373	-2.42948	7.43e-05	down
Goat_newGene_154713	10.1911	3294	21.5701	6305	40.1273	12999	15.7714	5192	70.1216	23860	42.1126	11993	107.454	31568	70.3179	17840	-1.6796	7.5e-05	down
FMNL2	4.19785	4899	5.81757	7534	5.50524	4883	5.79724	4167	12.365	10906	17.2587	13165	16.955	14733	14.9314	12381	-1.32447	4.56e-05	down
ZNF593	12.8482	977	18.4323	1372	13.9627	1124	17.3519	1387	7.18847	585	5.26531	362	9.33583	667	6.91451	431	1.20051	0.00234264	up
LOC102182562	10.7349	670	6.69797	408	11.7611	775	9.08557	597	19.9782	1320	18.5156	1031	30.1401	1750	15.8124	805	-1.06341	0.0115062	down
PSMG2	37.399	4128	38.648	4164	32.553	3795	37.2715	4327	13.8975	1625	9.92392	978	8.07087	829	7.72639	696	1.93385	3.64e-09	up
MYOM1	0.52638	282	1.11334	394	0.396471	262	1.77966	875	3.93376	2001	3.73428	1327	3.69646	1981	4.12453	1478	-1.96236	1.56e-05	down
TMEM236	0.147646	18	0.212198	24	0.171131	21	0.11408	14	1.31577	161	2.34491	242	5.06941	544	7.0191	660	-4.44909	7.6e-11	down
MRPL32	31.4467	3541	39.8382	4379	27.8141	3307	26.6322	3154	7.09598	846	5.48869	552	7.69171	806	4.8628	447	2.39405	2.63e-14	up
CCDC102B	0.199958	59	0.077098	12	0.255763	74	0	0	1.04627	251	0.473683	93	1.64958	296	1.09598	190	-2.56336	0.0127481	down
CNRIP1	3.06469	519	3.06988	507	4.81209	860	4.54914	810	8.49577	1522	5.77096	871	14.6585	2307	9.91681	1368	-1.22506	0.00245646	down
MYOC	13.2054	2939	5.4546	1185	14.977	3522	8.83125	2075	64.4373	15172	62.4093	12375	63.9979	13282	41.7266	7561	-2.39504	1.28e-10	down
VEGFB	4.87	810	7.65416	967	7.49098	1291	6.80617	1143	11.0489	1744	18.8066	2555	13.6378	1730	16.6196	2125	-1.06456	0.00346698	down
DOLPP1	3.84041	796	4.15395	900	3.32219	783	4.19142	983	2.45981	549	2.3514	307	1.71676	336	2.41166	412	1.0505	0.0171067	up
PTGR1	16.3416	2351	18.0212	2531	13.1845	2003	14.0604	2127	107.499	16547	109.321	14156	246.396	32976	162.164	19212	-3.24733	1.51e-22	down
KIAA0408	0.398823	270	0.046933	41	0.34585	263	0.274002	192	3.83756	2659	4.25172	1946	5.32287	3281	4.06501	1849	-3.73568	6.52e-13	down
PLXNC1	0.937678	424	0.800796	414	0.857334	412	0.414938	271	2.88885	1827	1.84711	691	1.11397	681	1.35366	579	-1.3471	0.00749362	down
IGFBP3	4.50446	463	5.43208	545	8.68767	943	7.15502	773	11.78	1282	16.2744	1492	16.9499	1620	15.5115	1299	-1.1596	0.00289758	down
SCN3A	0.016748	19	0.046111	51	0.049256	56	0.03994	44	1.00838	739	0.483361	318	0.500238	499	0.211037	187	-3.39437	9.57e-08	down
RAPGEFL1	0.465252	110	0.838587	159	0.919185	208	0.808219	152	0.207653	67	0.186781	43	0.116476	26	0.509995	82	1.43475	0.0306405	up
TMEM246	2.31005	1012	2.5181	1045	3.18912	1441	3.20574	1438	0.643301	295	0.999731	393	1.14258	463	1.6454	571	1.42267	0.000642543	up
PAQR6	9.02352	4260	6.67237	4016	9.3183	3444	6.95026	3402	6.1201	2455	3.90532	1649	5.72032	1742	4.16866	1242	1.03865	0.000987874	up
GYS1	11.4026	4144	16.061	5710	11.7644	4542	13.353	5149	5.43272	1989	6.12828	1968	5.43992	1891	8.4483	2490	1.14812	5.78e-05	up
ATP5H	487.722	32888	467.244	30755	503.363	35843	509.435	36127	139.747	9978	147.416	8870	132.793	8332	149.626	8224	1.85792	2.5e-11	up
AHNAK2	0.274081	338	0.373431	450	0.30209	350	0.39172	509	0.569268	697	0.75207	735	1.32413	1379	1.02672	897	-1.23156	0.00568342	down
TFCP2L1	0.614148	543	0.525315	455	0.367916	345	0.864118	804	0.021574	21	0.0141	12	0.053861	45	0.117157	85	3.6477	1.78e-07	up
DOK7	1.25454	98	1.52503	109	2.09975	168	2.22676	181	0.170929	15	0	0	0	0	0.318144	22	3.82133	0.000281112	up
NDUFB7	255.917	14652	244.388	13658	256.975	15536	270.818	16306	95.9647	5818	103.277	5276	94.0021	5008	104.891	4895	1.43889	1.76e-07	up
ADAMTS16	18.7483	14822	14.3534	12166	11.3427	8817	7.20659	6642	5.69707	3674	3.70171	1986	2.71201	1406	2.89942	1360	2.289	5.99e-09	up
C3H1orf185	0.641377	425	0.022541	34	0.568386	633	0.292244	119	0.276424	58	0.155822	62	0.428793	55	0.23859	49	2.3194	0.00592386	up
ANKRD31	0.726645	138	0.153645	81	0.285235	167	0.284489	90	0.354061	239	0.345235	202	0.540949	338	0.79279	299	-1.25342	0.0330835	down
BAG3	1.66814	461	4.76138	1426	1.36041	444	2.64392	771	73.196	27176	94.6147	32749	3.37435	993	5.06708	1405	-4.43557	9.33e-06	down
NEK7	9.49762	3945	8.00873	3242	10.8188	4708	10.2971	4473	22.0666	10219	16.0942	6596	18.8412	7342	26.7699	9320	-1.10622	7.29e-05	down
HPGDS	1.04773	207	0.394675	82	1.32528	270	0.40113	68	4.50523	1003	2.41173	696	2.99808	581	2.04026	397	-2.1732	0.000326585	down
CASP8	4.23842	1327	3.30083	954	4.91489	1670	3.65865	1154	9.70856	3262	6.26227	1780	10.7951	3233	6.04465	1589	-1.00061	0.004741	down
RBP4	1.92631	215	2.22082	242	2.48508	292	1.40119	165	79.5331	9363	67.3266	6204	55.3092	5326	45.4786	4130	-4.8407	3.09e-43	down
UBXN10	0.147178	21	0.023587	9	0.141188	29	0.178758	32	0.440257	85	1.14457	300	1.24756	218	1.39075	215	-3.29814	2.67e-06	down
RALGPS2	0.971875	753	0.440845	339	1.33541	1010	0.915312	769	0.923227	1319	1.67779	2009	1.58356	1610	1.82913	1506	-1.28079	0.00268371	down
CEP295NL	0.192798	118	0.198214	119	0.162179	105	0.091073	59	0.275829	179	1.88065	1026	0.429343	245	0.451754	226	-2.23025	0.00314175	down
SCARA5	11.4011	4378	10.8519	4067	17.3996	7055	10.6479	4300	37.5855	15279	38.7432	13272	57.279	20462	38.3029	11986	-1.69619	2.48e-08	down
SLC25A16	79.9567	20963	100.197	25624	64.6787	17949	83.169	23148	33.8596	9379	27.3516	6354	41.8263	10187	38.9871	8333	1.30507	1.06e-05	up
TGIF1	2.71302	376	4.24197	682	3.73513	646	5.23767	907	13.6	2317	7.76435	1131	9.84937	1411	7.90305	1009	-1.21967	0.0044721	down
AEBP1	2.0227	765	2.29046	845	2.71288	1083	1.23652	492	5.02571	2011	4.14459	1395	3.39783	1196	5.10132	1538	-1.02288	0.0108605	down
SPHK1	1.0786	288	1.35556	278	1.18017	324	2.3969	597	4.98416	1206	3.81603	837	3.49413	780	3.15823	565	-1.25785	0.00977056	down
STEAP4	0.287734	133	0.62252	282	0.242635	121	0.128045	70	1.07861	525	0.641543	256	1.3576	576	1.06176	358	-1.51919	0.0158096	down
MAFK	3.18149	936	4.84176	1498	2.66625	848	4.26533	1445	10.8639	3891	3.92445	1565	10.2401	3131	5.99138	1717	-1.14838	0.00316996	down
EPS8L2	4.08754	1140	1.77296	597	1.96866	1124	1.89966	764	1.12966	495	0.945168	456	0.939955	313	1.28273	345	1.08171	0.0211229	up
LOC102189109	1.30645	193	1.80719	367	3.99683	801	2.70246	550	1.25638	135	0.888039	133	0.090395	12	0.924182	129	2.08417	0.00844751	up
PFKL	15.9358	567	20.4301	710	13.3385	502	31.3874	1175	7.39721	279	12.5486	399	8.08703	268	11.0507	321	1.12078	0.0338016	up
GINS1	1.22089	411	0.714699	235	1.20052	425	0.69185	245	0.286474	103	0.212768	65	0.293902	56	0.856614	235	1.42349	0.0381438	up
MTUS2	0.310714	125	0.194467	77	0.776043	319	0.623694	261	9.41301	3977	13.6824	4720	13.787	5051	9.63701	2964	-4.52405	7.37e-24	down
CBLB	2.45948	3502	2.79977	4354	4.21735	7350	1.95599	2882	5.60325	9300	5.25184	7463	5.63707	8058	7.14283	9726	-1.02212	0.0028103	down
NDUFB2	88.3401	23009	80.1592	20379	94.0108	25857	77.1287	21126	48.0766	13259	37.0585	8612	39.7384	9631	31.3766	6661	1.18228	0.000106003	up
KMT2E	4.23213	4490	5.90872	5845	4.09448	5928	4.65091	5502	8.01522	9589	11.1621	12126	9.60664	15698	10.5153	10095	-1.20456	9.47e-05	down
WFDC1	39.5236	5121	24.5635	3097	53.9445	7287	29.0978	3886	24.8701	3341	11.5105	1330	18.1059	2136	6.17669	635	1.34136	0.00298681	up
PLEKHO2	2.54292	948	4.61666	1669	3.187	1249	2.30901	920	5.13438	3011	3.27147	1923	8.40412	2943	7.23121	2213	-1.12577	0.00099588	down
LOC102188452	1.10775	129	1.75438	199	1.32957	163	0.827325	101	5.04882	620	3.94436	408	13.9076	1499	8.09682	765	-2.50722	3.04e-06	down
IARS2	60.9755	25353	64.1552	26037	72.2968	31743	69.9551	30588	22.2564	9798	24.0965	8940	29.1897	11293	30.8668	10461	1.41255	3.87e-07	up
DCTPP1	6.7018	547	6.56591	523	6.28075	564	6.97194	612	1.03505	90	1.58425	232	1.08552	99	1.82967	144	1.858	0.000990507	up
GAMT	4.19415	417	2.65982	258	5.02732	528	4.51765	472	8.69243	914	8.5623	759	15.8385	1451	15.449	1237	-1.45429	0.000648184	down
WDR86	0.159594	27	0.291229	51	0.383493	72	0.208969	46	0.71224	142	0.627519	98	0.949539	151	0.49617	70	-1.29582	0.0499374	down
Goat_newGene_43283	0.116358	319	0.041231	111	0.088184	256	0.002108	7	0.149872	435	0.457611	1119	0.256141	654	1.19767	2675	-2.94142	0.0014697	down
SYNM	4.10144	3007	3.37476	2332	3.85411	2976	3.0645	2270	12.1248	9085	11.6494	7386	12.8116	8423	9.64422	5590	-1.59313	3.16e-09	down
LOC102184794	2.03877	859	1.96821	782	2.9661	1307	1.87775	813	4.69897	2074	4.92361	1825	5.11639	2179	4.23769	1484	-1.08633	0.00189823	down
PHLDB3	6.94995	3174	6.49997	2897	1.00846	334	6.52677	3135	4.34032	1867	1.8429	493	3.58883	922	1.98151	548	1.32365	0.0485647	up
SH2D3C	2.41403	676	3.16593	943	2.80951	851	2.08995	761	11.341	3184	6.85547	1737	6.08825	1629	5.19447	1371	-1.34757	0.000336293	down
TMEM97	10.3298	1762	13.4182	2234	14.0198	2525	12.4719	2237	4.27898	773	5.52799	842	4.50435	715	5.51033	766	1.40888	2.09e-05	up
VAV1	0.872728	239	1.2889	371	1.19934	355	0.698969	189	5.61953	1697	2.87591	627	3.6074	873	3.38432	582	-1.74387	0.000469338	down
LOC102181948	111.999	4335	95.0826	3593	105.385	4308	83.8457	3413	25.4598	1044	23.5815	815	23.423	844	16.0871	508	2.21933	1.79e-12	up
LAG3	0.076436	87	0.277475	126	0.101508	85	0.367129	115	2.44752	657	2.9926	1688	0.567674	157	0.287982	80	-2.80677	0.00164698	down
ACP5	4.17847	676	5.24303	828	7.23471	1233	7.59664	1290	39.6146	6770	17.8	2564	34.421	5206	29.3918	3872	-2.24082	4.43e-11	down
HIVEP1	0.311558	306	0.460063	420	0.487145	476	0.431568	417	0.89962	860	0.925729	769	1.01468	886	1.91377	1477	-1.38961	0.00142742	down
CFP	1.18962	404	1.9846	674	3.07249	1070	1.35392	506	7.23135	2169	2.79155	780	5.24866	1292	4.11986	979	-1.02575	0.0295126	down
KCNA5	1.27981	374	0.692836	198	1.28603	397	0.902443	277	7.11553	2198	1.43837	375	1.82197	495	2.04631	487	-1.52773	0.0157763	down
KCTD2	7.77975	2691	8.1632	2756	10.0575	3673	9.12899	3321	23.1624	8482	23.8629	7364	36.1762	11641	33.4365	9398	-1.64007	7.69e-10	down
HSPA9	231.511	100703	266.852	112350	212.163	96956	262.928	118141	88.2163	39904	74.0069	28452	60.5343	24085	58.3871	20441	1.8582	7.91e-09	up
GATAD2B	0.862627	597	1.19444	963	1.5272	1306	1.1808	996	2.03479	1723	2.07673	1524	1.63615	1234	4.534	2983	-1.05308	0.0147853	down
SCARB2	13.5154	6067	12.0328	5272	13.9006	6589	11.2285	5301	32.1806	15294	24.8332	9945	26.9735	11265	23.6617	8657	-1.02106	0.000660557	down
Goat_newGene_95471	2.83286	881	0.406172	150	0.40053	167	1.36726	295	0.090037	16	0.02245	7	0.007277	4	0	0	5.74177	6.58e-09	up
WNT11	9.2064	2129	8.5755	1766	11.4684	2796	8.27906	1744	2.20234	697	1.83401	365	1.56011	344	1.38269	310	2.23491	4.11e-09	up
EPB41L2	2.94112	3617	5.51348	4974	4.75502	6004	4.9172	5169	7.22581	10018	13.8588	10856	7.90947	7851	11.5269	12198	-1.15051	0.00039837	down
LYVE1	3.12377	762	5.78411	1378	11.1396	2870	7.59357	1948	58.5834	15131	14.8342	3229	21.7384	4934	14.4175	2867	-1.94426	0.000211385	down
MSANTD4	6.73043	2149	2.88253	1783	5.57657	1870	5.15327	1754	2.9382	934	2.36869	678	2.10467	1254	2.68459	757	1.00957	0.00408906	up
LOC102179036	1165.42	68432	1066.71	61836	1212.73	74698	1194.26	73311	250.348	15470	263.671	13733	251.42	13644	244.835	11641	2.27516	2.12e-15	up
ATP5C1	648.312	75324	610.724	72191	650.249	82767	671.241	85355	197.828	24555	196.29	20244	163.056	17383	208.052	19547	1.86984	1.93e-10	up
PLCG2	0.737302	593	1.28767	1018	0.939739	796	0.892641	754	3.05033	1937	3.3237	1996	3.17954	2352	3.96512	1894	-1.44406	2.6e-05	down
LOC102183956	0.21272	83	0.536046	126	0.391675	138	0.178317	73	0.840139	198	1.06436	302	1.1847	341	0.475862	123	-1.28156	0.0456736	down
LOC102188268	1.25628	315	0.90411	244	1.42399	455	1.03511	351	2.59107	742	2.28292	519	2.99081	734	2.55578	617	-1.00905	0.0331296	down
ND5	51.1881	9396	313.007	56079	266.648	51683	106.016	20464	12.8374	2495	13.6589	2237	16.2535	2776	99.1206	14829	2.51333	0.000541134	up
RNFT1	34.4808	8498	32.514	7719	24.282	6295	24.3899	6294	12.5859	3261	10.0546	2182	13.4502	3098	11.6575	2318	1.35774	4.7e-07	up
KHDRBS3	1.55638	259	2.00361	325	1.79971	318	1.33537	234	5.89561	1044	3.37112	502	5.22445	807	4.42268	600	-1.42209	0.00210104	down
CSRP2	77.2534	7421	87.4283	8563	136.89	13845	78.8104	8369	53.1579	5336	50.0689	4360	35.7509	3332	40.347	3138	1.15181	0.000331784	up
NOCT	0.637356	788	3.21963	1603	3.25231	1291	3.92821	1491	6.89728	5491	3.61511	5465	4.77748	5047	2.61799	2376	-1.90389	1.33e-07	down
RNF144A	7.36863	4042	3.16433	1661	8.18844	4814	5.9468	3482	13.151	8114	7.69458	4311	20.4732	10698	13.3995	6643	-1.14383	0.00171742	down
NDUFB11	242.193	20702	236.742	19752	263.094	23747	262.741	23618	79.898	7231	81.1736	6191	81.178	6457	69.9977	4877	1.75236	3.47e-10	up
TRAF4	9.89572	2164	7.11854	1437	13.4015	3092	8.80683	2030	1.24362	271	1.24726	231	1.90108	364	1.99382	335	2.77929	5.06e-14	up
RARS	46.1246	9982	49.5779	10473	34.1697	7809	32.4769	7392	20.361	4666	17.8741	3452	25.2547	5086	22.3269	3939	1.00468	0.000502457	up
LOC102176695	0.113716	50	0.34375	133	0.090649	51	0.085228	45	0.281665	139	0.364114	154	0.954876	270	0.560636	190	-1.47836	0.0282861	down
JPH2	0.260102	111	0.297177	129	1.61177	677	0.469505	219	0.197954	84	0.125107	50	0.33401	138	0.141641	52	1.72818	0.0217798	up
LOC102190765	0.618552	91	0.77767	99	1.63049	273	0.228628	199	6.96792	1743	3.73653	942	3.91712	744	2.98544	314	-2.57397	2.07e-05	down
KCNA3	0.031422	29	0.098801	89	0.098653	96	0.053383	52	1.73325	1335	0.530058	436	0.873477	747	0.524654	394	-3.48307	9.66e-09	down
ATP2A3	1.43297	401	0.66415	292	1.53233	704	0.934965	337	3.67886	1417	2.57648	914	3.37104	1331	4.46809	1183	-1.55878	0.000180052	down
TXNIP	354.208	103036	179.394	50938	393.594	120904	277.476	84885	976.083	300635	1457.29	378235	1841.47	498425	1162.52	275629	-2.09996	6.23e-09	down
TTC38	20.4669	7827	16.9588	6331	15.4631	6245	18.429	7412	6.32744	2563	7.41833	2532	8.86076	3153	11.6704	3638	1.15106	3.42e-05	up
NPY1R	0.466944	158	0.240569	82	0.988871	314	0.257079	85	4.98323	1630	3.44296	1057	9.60812	2665	1.58543	474	-3.24199	6.93e-08	down
NFIL3	21.24	4520	18.9074	3946	13.641	3063	15.8077	3498	74.1103	16530	30.4106	5739	30.7834	6103	16.9132	2936	-1.07748	0.0192881	down
PLCE1	0.790021	629	0.879571	686	1.56675	1279	0.695911	600	4.81842	3714	3.69754	2193	3.98741	2952	3.41096	2264	-1.86975	5.99e-08	down
LOC106503943	0.166004	32	0.176308	60	0.230813	55	0.066089	29	1.22471	343	0.630662	115	0.564048	149	0.766603	125	-2.0867	0.0012952	down
ACRC	1.2684	1036	0.735241	763	0.750565	842	0.839132	938	2.65974	2111	4.40818	3377	1.42955	1413	2.79133	1562	-1.3566	0.00104469	down
GADD45B	1.69454	244	2.40258	351	1.88839	300	2.23899	342	9.09213	1379	12.5924	2934	16.5139	2176	5.66878	692	-2.64214	5.46e-08	down
GOLIM4	18.5101	7349	9.86801	3825	14.1629	5937	12.2409	5111	31.6718	13313	23.4592	8310	44.5331	16449	36.4033	11781	-1.21782	0.000181417	down
HEYL	6.14633	2509	5.97544	2376	7.46211	2924	7.65142	3481	1.23814	887	1.31771	924	2.65083	1285	2.63086	1328	1.27014	6.98e-05	up
TMEM143	13.6242	3913	9.58339	2518	11.8744	4026	9.95831	3098	5.72116	1604	5.86669	1657	4.64954	1185	5.7179	1376	1.12552	0.000561642	up
ENHO	0.204058	25	0.034832	5	0.364224	46	0.121441	16	0.977762	124	0.811939	87	1.55191	172	0.651109	64	-2.34685	0.00197297	down
MSI2	4.3983	2706	7.01507	4197	5.60067	3741	7.05308	4618	2.39119	1520	2.13625	996	2.96495	1631	2.89376	1264	1.43843	2.27e-06	up
ACOT6	4.4789	1173	3.7239	956	4.54038	1259	3.81276	1049	1.84556	470	1.71872	404	1.2122	293	2.18	465	1.35493	0.000952232	up
MUC19	0.064081	55	0.54756	91	0.161218	82	0.070057	44	1.02999	362	0.616904	262	0.553964	103	0.134294	84	-1.64846	0.0212517	down
KLHL6	0.446214	241	0.41447	169	0.433136	256	0.293948	155	3.70497	2138	1.98535	887	1.19946	589	0.861968	385	-2.32782	4.6e-05	down
KYNU	0.169125	43	0.287823	72	0.438837	108	0.07652	19	1.91336	409	1.03403	151	1.01084	223	0.81904	115	-1.93175	0.00747968	down
NOX4	1.08882	860	0.79287	630	1.31231	1075	1.41096	886	5.02794	4559	2.56205	974	4.55168	3403	4.02531	2708	-1.78414	1.16e-05	down
Goat_newGene_55803	0.252173	91	0.12927	14	0.368848	63	0.313046	128	0.527763	307	0.371228	191	0.914797	240	0.856766	264	-1.83033	0.0100203	down
SYNJ2	1.65175	570	2.62861	1100	2.65535	1176	1.90164	932	0.730835	337	0.609972	193	0.861766	280	0.596648	261	1.75584	7.15e-05	up
WSB2	54.3415	23876	42.0049	18012	55.1396	25541	39.7027	18344	20.2292	9411	18.838	7384	21.9339	8773	19.0501	6822	1.33528	3.77e-06	up
SGIP1	0.249766	164	0.173186	71	0.327985	519	0.161124	103	1.44899	1803	1.06684	782	0.504499	445	1.60575	2229	-2.73385	0.000100045	down
DIO2	4.44482	3063	21.7548	14965	1.56581	1181	5.01354	3765	0.043596	33	0.037841	25	0.063878	43	0.03483	21	7.53863	8.29e-23	up
PRICKLE3	2.87533	780	2.88438	735	2.19737	739	3.48148	1270	0.674181	199	1.11728	364	1.32523	429	1.59097	369	1.27944	0.00865822	up
NQO1	29.5475	5076	25.6249	4275	17.2828	3405	17.6407	3477	7.79816	1411	6.84431	1037	6.30938	1061	8.23138	1148	1.74053	9.3e-09	up
GPR63	0.332843	195	0.325797	196	0.557356	343	0.215631	152	1.54408	983	1.19149	647	1.82022	990	1.11011	602	-1.9274	4.47e-05	down
LOC108637396	1.24932	163	2.06461	263	1.75695	242	1.12141	154	0.219124	31	0.061893	8	0	0	0	0	4.35957	6.22e-05	up
DRAP1	34.5011	3377	36.2596	3464	24.685	2552	24.9563	2569	14.9542	1554	14.3949	1375	17.0486	1554	14.9407	1192	1.01418	0.00113733	up
CDK2	7.67619	1604	7.8986	1590	8.87471	1976	7.45613	1638	2.38992	540	3.04588	556	4.16363	798	5.10547	815	1.24994	0.000495524	up
C1QTNF9	5.57273	740	3.53379	458	8.24028	1363	2.62564	367	7.34804	1033	14.0443	1878	19.3049	3026	13.6892	1912	-1.52159	0.00241276	down
UCP1	4355.4	828724	4156.83	776542	2955.75	591213	3878.56	776766	102.459	25432	66.8212	12096	11.6919	3693	56.7433	14154	5.68634	7.21e-26	up
ZC3H12A	0.80587	524	0.779086	446	1.00985	700	0.92253	391	1.05234	683	2.54906	1385	2.32748	1275	1.53762	900	-1.14872	0.011922	down
CBFA2T3	1.31276	565	1.07923	501	1.64742	928	1.88578	973	5.07094	2875	2.85537	1237	2.71546	1151	3.21622	1293	-1.20677	0.00515051	down
Goat_newGene_33194	3.44958	825	2.86789	936	3.07728	861	3.3421	899	1.27422	336	0.91606	238	1.60251	337	0.896283	256	1.53453	0.000259584	up
GTF2IRD1	1.27377	366	1.38019	405	1.73537	423	3.01764	736	2.20232	271	1.36616	190	0.34751	138	1.08447	131	1.32751	0.0182152	up
CDK16	16.8518	7214	13.7534	5909	18.8069	7621	20.3709	8628	6.17955	2844	6.26763	2278	6.93422	2606	7.99267	2878	1.39291	6.65e-08	up
ZBTB47	3.0919	1422	2.3377	888	2.54268	1219	2.29046	1186	5.94261	2983	5.1958	2334	6.55532	3012	4.71962	1750	-1.15815	0.000411193	down
Goat_newGene_108684	2.66898	941	1.87543	661	2.22298	822	3.95831	1570	5.55216	2120	13.8221	4761	6.51383	2117	4.39321	1231	-1.48884	0.00272385	down
NPNT	0.208291	100	0.409471	192	0.73314	364	0.314792	159	1.32453	635	1.19562	489	3.23867	1366	1.80889	686	-2.02801	0.000260128	down
GPAM	265.386	175489	330.872	212759	194.602	135605	207.394	140120	107.941	76463	99.8671	58679	45.984	28204	70.041	38123	1.6506	3.22e-05	up
TBX3	2.54518	1292	4.76322	2240	1.73135	939	4.79614	2652	7.36185	3429	7.23901	3447	11.2275	5004	7.19625	3081	-1.12791	0.0043222	down
ECI2	51.9722	9226	48.5401	8253	39.7442	7367	59.174	10657	13.0468	3949	14.7513	3273	16.6285	3405	17.8192	2999	1.31297	1.2e-06	up
MYLK	134.733	68464	57.88	29681	55.8621	33753	48.3089	26517	23.0055	15147	21.9899	12708	26.4302	15457	24.4021	12740	1.44089	0.000120979	up
Goat_newGene_142188	60.8662	2743	53.5143	2354	20.7562	988	48.2261	2286	0	0	0	0	0	0	0.358421	14	9.08813	1.5e-21	up
Goat_newGene_121152	0.029623	34	0.030525	34	0.038362	46	0.031194	37	1.1662	1382	0.858894	455	0.337795	352	0.429467	392	-4.13192	1.99e-11	down
C14H8orf59	85.3456	5368	71.2414	4374	63.4092	4212	51.6507	3417	33.1889	2211	29.5933	1661	47.062	2755	33.1952	1702	1.01015	0.000817215	up
SLC22A5	3.3051	1192	2.31797	736	4.52655	1738	3.78037	1479	1.47558	549	2.03705	539	1.62845	452	1.4502	426	1.29022	0.00193076	up
C1S	13.9787	4049	16.4768	4659	23.7831	7273	7.64893	2330	95.2475	29201	69.7064	18008	75.0026	20208	57.5216	13575	-2.21107	3.64e-09	down
MTMR6	22.8367	9040	15.4823	5982	16.4827	6913	15.2017	6362	8.07818	3468	7.39254	2672	8.67314	3288	9.79567	3275	1.08977	6.26e-05	up
CDS2	17.4421	8765	17.9561	8366	17.7422	9145	16.81	8971	40.9169	20957	27.1656	12365	45.7674	21402	33.8267	14492	-1.02391	0.000424149	down
ATP11B	7.50631	6810	7.8184	7558	8.89947	8339	8.28365	7909	16.2395	16571	16.413	14445	25.471	18872	16.8621	13882	-1.12847	5.03e-05	down
GRAMD1B	6.89893	5354	5.01162	3480	2.77616	2366	2.22808	1708	0.41895	329	0.339341	255	0.365858	283	0.652837	450	3.23373	5.09e-14	up
TIMP2	7.20102	2688	9.96378	3631	13.7616	5424	6.36456	2499	28.3964	11223	22.4496	7477	24.8311	8624	20.1682	6136	-1.30294	5.03e-05	down
BATF3	0.403773	39	0.723315	68	0.653044	66	0.323773	33	3.55341	359	1.63627	140	1.47077	131	1.26841	99	-1.86014	0.00548314	down
TSPAN15	1.8759	314	2.02209	332	2.57193	423	2.15572	380	4.09293	728	2.54616	382	6.96819	1086	5.38693	734	-1.06334	0.0287117	down
Goat_newGene_148930	0.062013	5	0.082332	6	0	0	0	0	2.77521	206	1.34792	85	2.77905	181	1.69146	97	-5.63361	1.52e-10	down
GABRB1	2.03512	1437	0.687633	566	0.9298	658	1.13219	1004	0.114229	110	0.132424	107	0.086107	73	0.382499	227	2.73377	1.51e-06	up
SESN3	21.9	20928	10.6599	9945	19.8074	20001	9.12606	9171	40.797	41428	43.7301	37300	65.891	58733	62.9505	49110	-1.70756	3.09e-06	down
C29H11orf54	89.8479	19431	32.8951	6901	46.056	10464	10.1986	2300	17.6591	3993	12.7093	2394	13.619	2722	13.7126	2393	1.7177	0.00104204	up
GDE1	66.5543	11062	68.3721	11075	43.6515	7661	46.1645	8035	28.1451	4953	21.1351	3134	19.2407	2973	19.5175	2644	1.41392	5.83e-06	up
BMX	0.72725	138	0.174345	62	0.954021	351	0.372788	137	1.90734	692	1.28024	397	2.68489	793	0.945674	255	-1.70426	0.00883289	down
TFB2M	24.7289	4700	33.7697	6274	25.9985	5204	28.5057	5711	13.8407	2786	8.72344	1484	9.30522	1634	8.77908	1369	1.53916	1.57e-07	up
LOC102189578	1.17792	1522	2.70036	2459	1.53917	1728	3.08391	2894	0.805699	716	0.331222	519	0.552767	861	0.919836	1014	1.4033	0.000218916	up
BAK1	32.3644	6926	25.5338	5334	23.0592	5211	23.5654	5304	4.96811	1126	4.2923	820	6.87562	1369	6.72294	1173	2.28734	7.35e-17	up
EIF5A2	9.38985	5295	7.30678	4041	7.37312	4468	7.15046	4347	3.14379	1931	2.19486	1040	4.40286	2327	4.41405	1952	1.27674	2.26e-05	up
ITGB7	0.537647	183	0.523731	148	0.61687	259	0.22682	105	0.961527	442	1.39644	414	1.47195	633	0.911359	337	-1.46418	0.0075085	down
Goat_newGene_87801	0.273466	168	0.227971	137	0.259913	168	0.333515	215	0.09027	59	0.105335	58	0.039613	23	0.199794	100	1.41058	0.0393238	up
PARD6B	1.34658	492	1.15106	421	1.24706	488	1.10875	418	0.409977	163	0.171972	58	0.449376	156	0.558947	161	1.71341	0.00158771	up
MICU3	35.3992	15102	35.8752	15143	30.0879	14385	26.7243	12810	9.4666	4914	8.03104	3702	12.6353	5838	13.3022	6287	1.40618	1.5e-06	up
THRSP	38.2869	6121	25.1165	3920	17.2173	2907	55.8716	9393	218.87	37047	261.279	37268	267.749	39827	211.038	27498	-2.73552	3.7e-12	down
MRPL1	20.5671	4519	22.5934	4866	20.7235	4836	20.3113	4693	9.15963	2156	7.88223	1588	9.29342	1910	8.72555	1503	1.33872	3.79e-07	up
CREBRF	3.41311	2577	2.98706	2190	6.5665	5270	4.3578	3345	15.6151	12518	14.2934	9127	14.6236	10346	12.185	7066	-1.62793	5.03e-07	down
FUOM	40.6464	3076	41.8112	3095	47.3224	3799	44.699	3562	14.9078	1193	13.0681	884	13.8661	984	19.4494	1204	1.5896	2.28e-08	up
SMIM14	26.2011	10173	17.0574	6465	26.31	10788	20.0231	8176	48.3422	19874	36.2672	12564	64.6546	23358	54.0552	17107	-1.09234	0.000425197	down
GLCCI1	3.99174	5025	4.51964	5208	3.76885	7112	5.04407	8581	0.668257	948	2.20516	1891	1.57767	1447	2.76844	1887	1.95248	8.76e-09	up
FLNB	11.6771	11198	16.2922	15343	15.4864	15611	21.2863	22018	35.2303	36258	37.1914	32188	51.0725	46433	50.5045	39595	-1.34055	2.51e-05	down
ZNF800	1.40251	2046	1.90554	2318	1.45012	2085	1.73336	1497	2.28118	3921	1.9523	3869	2.79486	5090	3.76998	3063	-1.06846	0.000439673	down
TGM2	81.353	38832	82.3114	38624	49.322	25030	81.8494	41383	17.0685	8681	17.1637	7352	18.4401	8248	24.7202	9688	2.01613	8.35e-11	up
PGK1	300.259	54960	250.751	44802	207.739	40154	234.669	45174	91.6415	17761	68.6397	11211	72.5166	12351	68.9744	10291	1.78851	4.69e-09	up
CDH19	0.917292	414	0.971619	424	1.836	836	1.57056	760	4.98947	2344	3.13235	1237	7.46319	3085	4.61691	1662	-1.83029	3.39e-06	down
RARS2	18.1898	3714	16.1342	3149	16.7855	3534	16.1064	3460	5.08332	1114	7.60861	1374	8.87065	1639	9.33244	1529	1.21038	6.85e-05	up
PRSS33	6.1946	776	2.35125	280	4.72259	695	0.682176	105	0.132058	25	0.494072	54	0.700876	75	0.475034	62	3.00845	4.86e-05	up
MRPL28	39.2099	4994	38.6983	4833	1.54141	202	40.7954	5497	5.41257	723	1.34733	139	10.6989	1254	1.29396	130	2.83224	0.00155498	up
UBALD1	0.265062	233	0.384955	103	0.584944	185	0.332289	118	0.936093	608	0.975872	588	1.10825	392	1.34051	368	-1.69969	0.00212918	down
ROMO1	81.456	4621	83.9369	4658	85.7285	5147	91.5398	5473	38.431	2314	38.4341	1950	44.9311	2377	30.3253	1406	1.23928	5.58e-06	up
Goat_newGene_188225	1.12261	194	1.34265	240	1.30513	251	2.47738	479	0.295338	58	0.294702	49	0.206773	36	0.246279	38	2.59725	1.37e-05	up
CTSB	40.7341	9048	64.002	13923	48.6109	11415	67.0088	15660	213.471	50342	95.3904	19488	111.266	23007	121.397	21994	-1.23931	0.000785747	down
Goat_newGene_41420	0.048758	75	0.061339	92	0.069049	112	0.072763	118	0.903993	709	0.338525	464	0.12713	182	0.130529	149	-1.99724	0.00259768	down
CDH7	13.1632	6739	14.5917	7597	10.7513	5983	5.01726	2780	2.23491	969	1.74175	752	2.52669	1129	2.52497	824	2.60143	6.58e-14	up
NOS2	0.126853	54	0.185641	71	0.359302	145	0.367205	127	0.822414	166	0.55039	132	0.783623	298	1.83485	505	-1.56613	0.0226992	down
PDXK	36.4803	23114	24.2433	14994	13.8805	9287	21.4393	14286	10.6883	7171	4.4322	2506	3.51133	2071	4.28052	2211	2.12181	2.44e-06	up
gene5210	3.4563	156	1.60075	71	0.966633	46	0.742668	36	8.1261	388	4.32568	174	6.85114	288	4.68505	173	-1.74156	0.0119342	down
ELMOD1	0.330637	86	0.704818	181	1.845	470	0.83667	231	2.34559	643	2.78534	637	4.0099	957	6.14835	1224	-1.94657	0.000652877	down
SIRT4	6.72178	1156	4.11226	680	4.08145	771	3.50708	676	1.28757	263	1.67726	240	1.90351	347	2.39279	384	1.34338	0.00416473	up
RIMKLB	0.677657	483	1.13893	733	1.6192	1272	0.957701	862	3.47485	2930	3.8496	2383	7.28549	5246	3.60369	2434	-2.02171	4.87e-08	down
ZC3H12D	0.053568	24	0.103538	42	0.028453	41	0.002863	5	0.332343	225	0.298077	96	0.10256	84	0.086652	96	-2.20319	0.00444357	down
TNFAIP3	1.27567	754	1.32757	751	1.61286	1158	1.51453	892	3.97529	3170	1.88437	990	2.82569	1939	3.77541	1882	-1.21133	0.00193127	down
DAPP1	0.083552	36	0.105636	44	0.203021	92	0.074575	34	3.72751	1203	0.955901	258	0.842099	244	0.70704	184	-3.22416	1.35e-05	down
JUND	4.4022	821	12.9448	2357	7.5244	1482	7.32167	1436	56.9039	11235	66.3563	11041	47.3923	8223	44.3323	6738	-2.68806	8.3e-14	down
NEDD4	4.3613	2697	9.02382	5441	4.9675	3218	7.7231	4897	17.7433	11787	13.1899	6802	21.5731	12247	18.0784	9712	-1.36412	5.51e-05	down
ATXN7L1	4.67551	1064	2.68043	1018	5.04957	1359	5.44836	1385	6.5474	2028	5.45477	2847	5.33494	1955	5.78844	2638	-1.08049	0.00173306	down
TMEM208	44.4945	3397	28.3126	2119	28.139	2281	25.4158	2036	15.338	1262	14.308	992	14.5959	1054	11.3411	720	1.2272	0.000463225	up
SLFN11	0.094979	41	0.051154	22	0.224263	101	0.022534	11	0.370978	144	0.203773	72	0.295554	118	0.45802	160	-1.5844	0.0477979	down
FBL	43.1687	5048	49.1349	5608	30.1624	3725	47.1282	5795	21.5225	2665	17.6355	1840	24.2287	2636	21.0588	2007	1.09009	0.000129174	up
IFRD1	1.58887	2262	3.56482	4739	1.75808	2646	2.14631	3545	4.65672	6801	3.76255	8980	8.98588	10229	2.91164	3820	-1.24523	0.0011811	down
DNAJC6	0.039852	13	0.175337	44	0.105776	59	0.141204	61	0.503571	204	0.684713	161	0.262298	129	0.474574	74	-1.76445	0.0125896	down
MAPRE2	2.21466	1107	2.28304	1011	2.2487	1118	2.48817	1298	4.99284	3025	7.64774	3722	5.0118	2453	7.44032	3189	-1.54935	7.31e-07	down
EVC	2.04087	1016	1.07953	518	1.94726	1040	1.10628	595	4.2929	2020	3.56308	1538	5.57676	2508	4.57036	1566	-1.33166	0.00047282	down
GAB1	1.78411	2494	3.17927	2276	6.32761	5600	2.71788	3374	3.44053	5450	4.65201	7053	5.20171	6398	6.02197	8229	-1.09621	0.00163749	down
CHL1	0.888211	546	2.0546	1199	0.859085	645	1.48728	1158	7.31086	3999	6.04163	2823	7.87517	4558	5.50876	3118	-2.08032	3.83e-09	down
LOC108633904	6.5529	643	5.0768	486	4.57815	475	4.59333	474	1.68241	175	2.53836	223	1.98082	181	1.93036	155	1.41538	0.00557058	up
NOP16	25.323	2408	23.6375	2291	15.6357	1687	17.2267	1843	9.11477	1077	6.89595	651	8.27437	795	6.14918	535	1.38332	0.000128468	up
PHKG1	2.10611	499	1.26281	274	2.15627	540	1.19084	301	3.37255	857	5.13023	1059	7.69217	1587	5.6063	1053	-1.57682	0.000291953	down
PDHA1	305.906	74611	307.273	73490	229.775	36439	243.444	43558	104.082	18389	94.1009	12734	78.9881	11676	83.8155	11351	2.02611	2.56e-08	up
RDH13	9.76553	5454	12.3466	6493	10.1548	4561	8.20587	4729	2.28669	1331	1.37982	596	1.26095	606	1.98771	610	2.71623	6.92e-16	up
APP	61.2186	22325	57.3234	20438	71.2655	27497	66.8578	25669	205.814	79661	159.752	52090	202.029	68758	114.704	34219	-1.34905	4e-05	down
MYCL	0.110897	41	0.083092	30	0.306057	112	0.153732	59	1.47561	541	0.72537	234	0.449405	141	0.275381	82	-2.11298	0.00503798	down
FAM65C	0.728466	358	0.19015	107	1.06645	571	0.797104	350	3.15305	1217	1.80414	713	2.99746	1254	1.65099	625	-1.52695	0.00495214	down
Goat_newGene_7316	0.85636	249	1.72555	408	1.3956	473	1.57605	343	0.196543	47	0.474977	121	0.226207	93	0.836187	249	1.4053	0.041992	up
FGG	19.0955	3707	20.7659	3847	3.69755	779	46.3613	9330	6.33684	1256	7.71537	1300	2.0563	357	7.92688	1211	1.99995	0.00225312	up
GJA1	61.8956	19392	159.458	48761	64.4072	21308	61.1376	20143	45.3069	15029	36.9824	10338	34.9848	10199	31.509	8047	1.28278	0.00149001	up
PPP1R1A	9.20678	714	9.23028	701	10.6141	875	4.14295	339	2.36323	196	3.58028	251	3.57201	253	2.89589	185	1.48454	0.0044721	up
NDUFA12	333.291	19408	266.565	15155	298.62	18354	277.388	16974	67.9787	4195	57.2196	2970	72.6456	3929	55.5771	2640	2.28767	3.45e-16	up
MRPL37	73.9582	11085	80.7097	11812	67.6503	10709	89.0807	14046	22.2719	4232	31.7008	4242	22.8791	3194	24.8402	3037	1.61272	9.75e-08	up
Goat_newGene_56174	0.062181	71	0.023638	27	0.550322	292	0.008098	10	1.6453	1984	0.347566	354	1.37001	1114	1.01103	482	-3.34988	0.000297561	down
CIAPIN1	17.342	4912	20.5746	5805	11.7991	3633	14.6359	4490	3.83014	1184	3.8445	837	5.16805	1467	5.28597	1272	1.93591	1.61e-10	up
SLC27A6	3.24453	586	4.05485	714	1.98827	382	5.67556	1077	1.51654	415	0.433369	80	0.614677	109	1.47164	259	1.64812	0.0105891	up
AKAP12	18.6468	15302	32.8114	25954	15.3553	13267	15.3354	13384	50.831	44170	35.018	25663	54.5994	42246	31.243	21007	-1.00085	0.00937452	down
KIAA1522	1.28129	692	2.90344	1535	1.43254	823	2.78086	1578	0.964406	555	0.524351	255	0.686778	348	1.92172	852	1.13934	0.0352622	up
ALG9	41.8039	10860	45.3027	14764	26.3966	7454	14.0486	4955	6.90747	1674	8.48574	2370	9.11823	2503	10.4575	2726	1.96492	3.04e-07	up
Goat_newGene_154950	0.715992	532	0.422987	146	0.320352	190	1.43945	1124	2.24118	1505	2.21368	1198	3.08967	1823	2.77304	1552	-1.6768	0.00616519	down
CKMT1A	7.50411	1535	3.25286	650	3.69567	784	1.02803	222	0.27808	61	0.215516	42	0.206504	43	0.085233	15	4.26211	1.25e-09	up
COL6A2	29.0962	11124	22.5257	8405	35.5488	14351	17.4807	7027	71.7328	29031	78.2966	26699	56.3882	20051	61.1149	19039	-1.30225	0.000130266	down
ZNF48	3.21141	1018	3.6077	1150	2.91641	975	4.0903	1456	1.78924	592	1.16575	321	2.01341	567	2.21724	564	1.11693	0.00634744	up
DNAJC24	12.328	2544	8.63921	2625	13.4544	2086	7.87342	2246	2.99157	1209	3.28454	761	5.92397	1170	3.22199	1074	1.12111	0.000496531	up
LOC102184170	0.530514	106	0.636208	124	2.03835	296	1.30923	185	0.269586	41	0.519928	64	0.332753	47	0.775758	83	1.46807	0.0273643	up
GINS3	1.04439	244	1.12912	258	2.49173	594	1.94146	426	0.486288	90	0.337432	71	0.666096	126	0.845832	117	1.82674	0.00139686	up
SUOX	0.513988	150	1.30601	384	6.82721	1938	0.67213	223	0.23413	72	0.445796	113	0.389857	109	1.33741	340	1.92576	0.0320776	up
HMGB3	0.792352	126	0.538055	84	0.689498	116	0.93254	154	0.272556	46	0.212006	31	0.162265	24	0.099978	13	2.00275	0.00243282	up
SLC25A39	35.3292	6292	41.4122	6892	38.0215	7113	49.1546	8900	17.1838	3114	15.9074	2530	12.9594	2190	21.8964	3083	1.33763	1.06e-06	up
CD81	14.0046	8567	12.3675	7442	15.0427	9868	14.5716	9371	44.1733	29163	54.1568	30302	42.8846	24382	43.8018	21818	-1.67325	1.27e-08	down
SSPN	4.84341	2287	3.87208	1787	8.20477	4126	5.17556	2592	22.1243	11151	19.8304	8423	29.374	12991	24.7626	9611	-2.0446	1.3e-11	down
TPH1	2.72408	1770	1.05109	437	2.1477	1427	1.10163	761	0.455891	319	0.619091	349	0.258926	160	0.355255	191	2.00381	0.000331813	up
Goat_newGene_176700	0.30594	83	0.059053	22	0.175013	63	0.183475	72	0.380194	125	0.66788	183	0.601553	206	0.361063	110	-1.46575	0.0308125	down
LEP	11.0267	4418	5.5168	2249	9.06048	3890	5.29801	2105	47.6224	20434	29.4807	10134	35.0255	11728	9.45052	2793	-1.87122	0.000190971	down
LOC108635143	0.156099	57	2.69224	463	3.67599	595	1.59221	268	7.08835	1286	3.75875	645	6.08789	980	3.64605	533	-1.37585	0.039963	down
SLCO1C1	0.042102	13	0.141782	36	0.079119	25	0.085432	26	0.517097	154	0.754043	195	0.339134	92	0.674228	159	-2.68258	4.7e-05	down
GADD45A	6.00734	922	3.3618	491	6.00886	961	8.03252	1281	30.2276	4854	42.0961	5752	16.4836	2315	14.3411	1779	-2.12029	3.71e-06	down
DDA1	19.5822	2049	32.7955	3350	16.4354	1816	23.2653	2560	8.68879	963	7.90167	738	10.2532	999	8.8677	757	1.44713	3e-05	up
GRPEL1	60.2958	11754	76.6615	14588	41.3902	8521	50.2067	10293	11.0995	2291	8.74087	1521	11.8741	2154	10.2043	1622	2.5279	1.05e-17	up
Goat_newGene_56764	1.83306	479	0.99632	246	1.1344	320	0.813521	257	0.451168	148	0.332753	82	0.835316	156	0.630819	158	1.20719	0.0397776	up
CHAC1	0.216594	190	0.062895	60	0.010336	22	0.139964	68	5.30603	5727	1.59961	1458	0.087586	131	0.067958	97	-4.43007	0.000113423	down
CDON	6.12472	7065	5.22286	6016	10.6957	13232	4.55542	10228	9.23401	11437	11.3119	10960	5.50036	11018	24.8353	41768	-1.15874	0.0286473	down
CPT1A	101.797	92109	91.8881	75479	147.904	83447	40.1135	27588	20.7715	10293	8.22078	3691	16.0451	7047	15.3428	6869	3.28582	1.61e-14	up
GPRIN2	1.61007	949	1.174	620	0.947362	453	3.71783	2369	0.023637	23	0.052631	36	0.153077	116	1.0733	504	2.58792	0.00627332	up
STAT6	3.75923	1619	3.78776	1467	4.15712	1875	3.9613	1702	6.68478	3041	10.5093	3388	14.3417	5742	12.5165	4260	-1.3752	5.77e-06	down
HSDL2	224.622	43681	201.565	38322	243.064	50278	213.392	44083	37.5256	7862	40.4735	7137	56.1943	10241	50.2043	8020	2.33459	1.59e-16	up
G0S2	189.807	15634	141.302	11351	77.5399	6755	218.905	18975	14.6319	1283	42.9575	3174	34.1801	2633	38.4751	2590	2.3445	4.17e-08	up
MLLT3	1.11637	364	1.19001	429	1.99167	731	1.50371	528	3.35315	1130	4.23082	1249	3.89477	1243	2.94102	926	-1.24309	0.00233019	down
ATP8B3	1.63933	879	0.666959	418	1.75053	1028	1.77261	1020	0.560752	300	0.729154	300	0.476521	198	0.679467	352	1.43439	0.00427957	up
NDUFB3	218.72	11854	216.522	11461	46.9634	10599	34.4108	8804	74.5851	4346	68.4229	3336	71.9004	3649	67.4157	2977	1.51572	1.21e-07	up
FAM222B	0.244539	119	0.598432	298	0.361086	223	0.275161	127	0.892222	511	1.14707	528	0.978149	515	2.4659	1151	-1.90677	0.000894451	down
ITGBL1	0.282025	187	0.739765	415	0.889444	649	0.187716	144	4.37827	3090	5.02808	2991	3.39105	2150	4.47813	2437	-3.03729	2.08e-10	down
PCBD1	120.502	10750	110.754	9635	90.9972	8572	134.076	11882	51.1127	4828	35.3402	2807	28.5615	2371	34.3	2494	1.64989	1e-07	up
LSM1	27.6292	3115	22.4385	2482	13.825	1683	13.6654	1746	13.3827	1735	6.70067	718	8.92462	1089	7.27831	794	1.03245	0.0107353	up
ANKRD12	3.00752	3668	5.46012	6586	3.93522	5917	3.42078	5003	16.5631	22238	13.2641	15306	7.16357	10080	8.66701	9555	-1.50391	3.37e-05	down
PPARGC1A	8.38783	11355	21.7251	30137	8.00219	12383	15.3218	21706	3.13334	4148	2.42869	2367	2.43796	2085	9.23533	10095	1.9384	0.000439281	up
FOXO3	2.82147	3701	3.37522	3369	4.67861	6081	3.5994	3671	20.5086	30734	21.4876	25494	14.6417	16811	13.3618	17909	-2.52738	4.55e-14	down
ABHD8	21.5752	4283	24.8839	4857	28.048	5921	27.0849	5751	2.38076	500	3.09707	530	3.18403	609	3.6425	610	3.12445	1.51e-27	up
ERBB2	2.80102	1281	3.88494	1688	7.49418	2932	6.85115	3272	6.39379	3095	9.23266	3726	22.4556	9024	36.0928	11870	-1.68801	0.000301789	down
C25H16orf54	0.309354	69	0.29563	66	0.393301	93	0.401979	94	2.03803	479	0.710221	144	0.704082	145	0.811999	145	-1.54067	0.0185453	down
SDR42E1	5.19214	1535	6.25768	1807	5.62061	1691	5.5361	1541	1.33149	391	1.76465	445	5.40933	1313	3.48004	775	1.11698	0.0135896	up
LOC102179433	0	0	0.281052	40	0.525434	83	0.160038	26	12.3511	1480	2.6227	289	2.45558	263	3.99837	362	-4.05065	9.63e-05	down
PLP1	1.4179	428	1.66248	483	3.37513	1072	1.4467	461	4.379	1408	4.17918	1116	9.34391	2623	4.07088	1000	-1.39558	0.00228485	down
Goat_newGene_23110	0.295319	106	0.155898	35	0.095392	39	0.344561	96	1.33187	281	0.886648	345	1.55637	485	0.575017	143	-2.24138	0.000829823	down
LOC102178253	0.167574	139	0.104243	82	0.181813	162	0.31712	281	0.30753	271	0.77635	540	0.69912	425	1.02402	680	-1.65001	0.0069319	down
GFRA1	0.552577	520	0.502919	468	1.70523	1693	0.467942	463	1.96073	1958	2.0474	1720	2.7289	2399	2.12131	1604	-1.38674	0.00361935	down
TRAF3IP3	0.199258	50	0.366635	130	0.269305	71	0.143143	67	0.767293	256	0.357047	116	1.33078	388	0.711257	221	-1.6474	0.0101415	down
MYH7B	0.475045	287	0.154422	91	0.510527	325	0.415362	264	0.163224	105	0.134112	73	0.086346	49	0.119598	59	1.66814	0.00993665	up
TIMM8A	20.3735	2619	29.1429	3656	12.4846	1695	20.8281	2815	6.30167	858	5.35783	615	5.14676	616	3.69241	387	2.07473	5.19e-08	up
NDUFA3	88.5108	4069	93.3752	4190	83.7343	4065	102.492	4955	24.046	1171	16.6839	685	24.4652	1047	28.0322	1051	2.07013	3.81e-13	up
CCDC85A	2.4847	3409	3.5497	1756	4.13042	2061	2.8736	2168	7.04557	8844	6.25838	6853	5.59774	4101	5.18567	6615	-1.56811	3.47e-06	down
SMOC2	0.809559	229	0.65155	180	1.40024	417	1.0678	317	3.43718	1024	5.50072	1381	5.82528	1525	3.83374	880	-2.17234	5.79e-07	down
ARHGAP30	0.748212	310	0.695127	399	0.770286	369	0.373206	211	1.74171	987	1.46313	721	2.09538	858	1.49532	580	-1.3453	0.00364107	down
ELF4	0.598264	311	0.584348	361	1.16048	524	1.23543	567	3.67695	1713	2.48187	1095	2.8678	1416	5.48301	2042	-1.90898	7.05e-07	down
CKB	1079.86	161198	1097.36	159897	1014.1	159856	1190.75	186932	42.3374	6692	45.4957	6060	49.0238	6810	31.4199	3823	4.76793	5.79e-45	up
GIPC1	1.56336	1014	9.74758	13368	1.88516	1771	6.84435	6711	106.641	179965	49.1744	71762	6.39757	6036	3.15889	2679	-3.52282	0.00225645	down
ITGAM	0.738219	337	0.931908	415	1.18607	572	0.49722	239	8.30437	4011	3.05084	1242	5.61995	2386	4.65913	1733	-2.61929	6.31e-10	down
SHTN1	0.278431	100	0.664362	226	1.03933	384	0.615227	230	2.3552	885	1.24152	333	2.22507	705	2.5216	675	-1.52756	0.00659168	down
TRMT10C	37.0977	6547	40.1682	6926	23.924	4467	24.7985	4604	13.5214	2560	9.3077	1501	14.161	2308	12.0262	1746	1.43396	1.04e-06	up
P2RY12	0.066198	21	0.407115	127	0.972671	278	0.105403	41	1.92587	682	0.842077	227	1.40737	412	0.850945	216	-1.77685	0.0338011	down
LOC108636955	0.703847	126	0.449468	78	0.632182	139	0.37447	82	0.132743	30	0.077702	15	0.175924	34	0.099382	17	2.093	0.00102989	up
Goat_newGene_103547	0.110315	117	0.331927	341	0.127391	143	0.960371	578	1.71653	1138	2.51149	1492	2.67925	1499	1.06563	719	-2.11911	0.000248088	down
ANTXR2	18.8533	9310	10.1162	4821	26.3296	14427	13.8464	8026	86.1504	43016	49.1215	22911	67.3658	30712	55.6125	21599	-1.76015	1.47e-06	down
LOC102190950	0.057857	15	0.228661	55	0.265018	69	0.164258	43	0.867929	226	0.603275	132	1.21163	277	0.529422	106	-2.07472	0.0021065	down
OXSM	20.9195	3227	26.0492	3944	24.0613	3932	22.7287	3774	6.99173	1333	10.0026	1555	6.52471	1045	7.84792	1007	1.49674	1.87e-06	up
INHBB	0.339438	113	0.330101	109	0.40615	142	0.551842	197	3.3185	1264	1.97562	594	4.76081	1738	2.17247	659	-2.95683	1.39e-09	down
GDF11	0.219115	95	0.808772	341	1.16511	531	1.54009	699	2.28985	1045	2.95735	1115	1.23851	491	3.11079	1087	-1.28882	0.0415172	down
FBXO47	2.85131	1277	1.184	355	1.64165	565	1.28217	515	0.723743	223	1.11662	258	1.28992	381	1.03617	267	1.20067	0.038835	up
EHD4	2.85357	1469	4.45874	2240	4.27894	2326	3.40388	1843	9.05459	4935	5.93196	2724	9.76119	4675	7.15196	3001	-1.01082	0.0012437	down
SPEN	1.6571	2267	2.60468	3675	2.08474	3193	2.4112	3353	5.18199	7976	5.50718	8686	2.79144	3682	4.40419	4926	-1.11706	0.00232689	down
ID4	1.87184	468	4.60605	1163	3.01804	828	3.31143	891	8.73136	2488	8.55439	2133	11.293	2722	6.64811	1391	-1.44292	0.000214305	down
CYSLTR1	0.353889	97	0.428428	117	0.649629	188	0.642771	186	2.05467	617	1.25179	319	1.77022	394	1.21717	282	-1.51678	0.00614551	down
Goat_newGene_82708	0.483595	237	2.1547	924	0.900892	436	1.60321	896	0.299999	149	0.453814	185	1.01258	384	0.698579	279	1.26124	0.0478008	up
DMTN	0.262538	137	0.12305	68	0.489252	205	0.194659	111	0.989808	476	2.27569	822	4.93629	1642	2.99566	1124	-3.05168	1.87e-08	down
Goat_newGene_70998	0.483963	133	0.077179	21	0.489309	142	0.210884	61	0.791346	230	2.94916	722	0.381304	98	0.648109	145	-1.92821	0.0306516	down
HPGD	1.6928	515	0.692056	180	2.51193	662	1.3493	367	8.23451	2404	3.33995	818	3.34135	811	2.35631	502	-1.44181	0.0146797	down
ARRDC3	12.9967	4978	9.04597	3493	9.97235	4100	9.12491	3758	61.6075	26505	25.4704	8933	59.3244	22071	26.4013	8322	-2.02891	9.61e-08	down
PITPNC1	4.58866	11754	3.55591	10760	4.03285	11648	3.14877	12991	7.13794	30875	9.48851	23495	3.83719	15721	7.95861	29177	-1.15724	0.000453981	down
HSPH1	22.1691	9133	51.4084	25947	16.1029	7493	24.4463	11772	1190.87	466702	820.118	715856	23.8643	12791	18.0342	9830	-4.59452	6.86e-05	down
PSMC4	59.2484	8785	57.6831	8349	41.8992	6561	45.942	7164	21.5183	3379	18.326	2425	19.4355	2682	18.617	2250	1.46623	5.29e-08	up
BEST1	0.697782	337	0.292017	141	0.511026	267	0.401738	209	1.63333	667	1.04837	462	1.40512	519	1.05348	337	-1.11933	0.0412281	down
OLFML1	8.53934	3230	6.95347	2587	8.38088	3357	8.74046	3589	21.3508	9364	17.8472	6238	21.9115	8137	17.8145	5602	-1.26195	2.19e-06	down
HPS6	2.01051	642	2.2388	698	1.75329	592	2.36997	796	0.788055	267	0.15963	46	0.980058	292	1.20362	314	1.54099	0.0115727	up
PFKP	17.1228	4529	34.9254	9017	28.7352	8026	38.1048	10599	11.4906	3218	15.8277	3736	17.5162	4311	15.274	3293	1.061	0.00112729	up
ELANE	0.177612	18	0.356615	38	0.71933	76	0.145072	17	3.20537	362	1.64183	154	1.91146	186	1.09939	96	-2.47711	0.000625045	down
TIMM9	12.2821	2151	7.88865	2756	12.8147	2353	6.67105	1892	2.16558	687	4.6023	735	2.24942	645	4.53409	708	1.63976	8.84e-07	up
LRP8	0.343541	272	0.398347	309	0.361206	299	0.38093	317	0.117175	100	0.179646	127	0.164536	122	0.156073	101	1.32466	0.0167248	up
Goat_newGene_41571	0.675227	317	0.5368	290	1.34372	779	0.902486	521	0.364159	161	0.572745	192	0.223377	115	0.129382	59	1.73822	0.00501803	up
DNAJC19	55.7943	5662	68.2864	6759	56.9503	6100	66.9849	7145	25.3482	2723	26.7869	2433	32.449	3063	25.3036	2093	1.24875	1.25e-06	up
Goat_newGene_130995	0	0	0.008215	7	0.005062	5	0.00297	2	0.425132	197	0.513784	210	1.10341	433	1.70141	600	-6.71158	4.05e-15	down
FGF1	0.899598	306	1.45852	448	2.33344	946	1.38095	591	2.79692	1194	3.21435	1132	1.94851	683	4.63006	1507	-1.09594	0.0265018	down
TNFRSF13B	0.047136	15	0.118072	27	0.483148	120	0.053189	18	1.00751	283	1.13956	178	0.512713	91	0.371062	71	-1.89958	0.0291928	down
LOC102177846	19.0366	2888	41.0837	6071	13.2465	2136	41.2247	6561	1.73721	301	1.52304	349	1.22694	185	1.49467	209	3.99363	4.68e-18	up
PID1	1.2504	113	1.02577	91	2.18606	209	0.749334	72	6.27313	600	5.31227	429	4.45927	375	3.90703	288	-1.88517	0.0010715	down
NR2C2AP	0.952357	255	1.82658	439	0.460614	142	0.807138	247	0.537415	87	0.633722	123	0.265765	72	0.546226	130	1.30873	0.0481423	up
MSR1	2.09133	464	6.1243	1329	3.12697	716	3.16769	740	23.1717	5334	6.20343	1213	12.9641	2615	9.66814	1735	-1.75159	0.000294475	down
PCCA	34.7081	7755	33.3228	7475	25.2665	7001	25.634	6424	10.4706	2937	15.466	3445	8.05744	1893	14.3112	3140	1.23086	7.81e-05	up
MST1R	1.75041	850	1.00938	476	1.61084	822	2.46338	1233	7.33452	3745	7.79645	3399	11.8972	5390	7.5217	2976	-2.26642	1.01e-10	down
THSD7A	0.327303	345	0.399785	295	0.506494	379	0.891289	437	0.504026	565	0.859703	806	1.32106	1169	0.866489	570	-1.17257	0.014489	down
LIPT2	4.91331	702	2.32339	326	3.19026	489	2.48414	378	1.02019	154	1.28255	164	1.31838	177	1.1002	129	1.52693	0.00458744	up
KANSL1L	2.69322	3209	2.2624	4542	2.8264	5436	2.3121	3455	9.5789	16458	10.2991	16695	4.02162	4820	5.05132	5971	-1.50759	0.00124133	down
DCN	126.019	17737	75.0055	10198	191.732	29038	83.7129	12443	389.785	58877	423.163	54469	457.803	60638	262.535	30638	-1.64677	2.25e-05	down
[truncated: 1,146 more rows]
